# Supplementary material for: Dibenzyl ferrocene-1,1′-dicarboxyl­ate
Source: Acta Crystallogr Sect E Struct Rep Online. 2011 May 14;67(Pt 6):m741. doi: 10.1107/S1600536811016588 (PMC3120602; doi:10.1107/S1600536811016588)
Supplement: Supplementary file 1 [file e-67-0m741-sup1.cif]

##############################################################################
#                                                                            #
# This CIF contains the data in a paper accepted for publication in          #
# Acta Crystallographica Section E. It conforms to the requirements of       #
# Notes for Authors for Acta Crystallographica Section E, and has been       #
# peer reviewed under the auspices of the IUCr Commission on Journals.       #
#                                                                            #
# Full details of the Crystallographic Information File format               #
# are given in the paper "The Crystallographic Information File (CIF):       #
# a New Standard Archive File for Crystallography" by S. R. Hall, F. H.      #
# Allen and I. D. Brown [Acta Cryst. (1991), A47, 655-685].                  #
#                                                                            #
# The current version of the core CIF dictionary is obtainable from          #
# ftp://ftp.iucr.org/pub/cif_core.dic.                                       #
#                                                                            #
# Software is freely available for graphical display of the structure(s)     #
# in this CIF. For information consult the CIF software page                 #
# http://www.iucr.org/resources/cif/software.                                #
#                                                                            #
# This file may be used for bona fide research purposes within the           #
# scientific community so long as proper attribution is given to the journal # 
# article from which it was obtained.                                        #
#                                                                            #
##############################################################################
data_I
_audit_creation_method     SHELXL-97
_chemical_name_systematic
;
Dibenzyl ferrocene-1,1'-dicarboxylate
;
_chemical_name_common     ?
_chemical_formula_moiety     'C26 H22 Fe O4'
_chemical_formula_sum     'C26 H22 Fe O4'
_chemical_formula_iupac     '[Fe (C13 H11 O2)2]'
_chemical_formula_weight     454.29
_chemical_melting_point     ?
_symmetry_cell_setting     orthorhombic
_symmetry_space_group_name_H-M     'P c a 21'
_symmetry_space_group_name_Hall     'P 2c -2a2'
loop_
    _symmetry_equiv_pos_as_xyz
    'x, y, z'
    '-x, -y, z+1/2'
    '-x+1/2, y, z+1/2'
    'x+1/2, -y, z'
_cell_length_a     13.1120(14)
_cell_length_b     5.9366(6)
_cell_length_c     25.538(3)
_cell_angle_alpha     90.00
_cell_angle_beta     90.00
_cell_angle_gamma     90.00
_cell_volume     1987.9(4)
_cell_formula_units_Z     4
_cell_measurement_reflns_used     3257
_cell_measurement_theta_min     3.19
_cell_measurement_theta_max     26.10
_cell_measurement_temperature     100.00(10)
_exptl_crystal_description     irregular
_exptl_crystal_colour     orange
_exptl_crystal_size_max     0.15
_exptl_crystal_size_mid     0.05
_exptl_crystal_size_min     0.05
_exptl_crystal_density_diffrn     1.518
_exptl_crystal_density_meas     ?
_exptl_crystal_density_method     'not measured'
_exptl_crystal_F_000     944
_exptl_absorpt_coefficient_mu     0.791
_exptl_absorpt_correction_type     multi-scan
_exptl_absorpt_process_details     '(SADABS; Bruker, 2008)'
_exptl_absorpt_correction_T_min     0.830
_exptl_absorpt_correction_T_max     0.961
_exptl_special_details
;
Data were scaled in point group 222 in order to keep all Friedel pairs unmerged.
In total 97% of all Friedel pairs were measured.
;
_diffrn_ambient_temperature     100.00(10)
_diffrn_radiation_type     MoK\a
_diffrn_radiation_wavelength     0.71073
_diffrn_radiation_source     'fine-focus sealed tube'
_diffrn_radiation_monochromator     graphite
_diffrn_measurement_device_type     'Bruker X8 APEXII'
_diffrn_measurement_method     'area detector'
_diffrn_detector_area_resol_mean     ?
_diffrn_reflns_number     16738
_diffrn_reflns_av_R_equivalents     0.0497
_diffrn_reflns_av_sigmaI/netI     0.0603
_diffrn_reflns_theta_min     1.59
_diffrn_reflns_theta_max     28.01
_diffrn_reflns_theta_full     25.00
_diffrn_measured_fraction_theta_max     0.999
_diffrn_measured_fraction_theta_full     1.000
_diffrn_reflns_limit_h_min     -14
_diffrn_reflns_limit_h_max     17
_diffrn_reflns_limit_k_min     -7
_diffrn_reflns_limit_k_max     7
_diffrn_reflns_limit_l_min     -33
_diffrn_reflns_limit_l_max     33
_diffrn_standards_number     0
_diffrn_standards_interval_count     0
_diffrn_standards_interval_time     0
_diffrn_standards_decay_%     ?
_refine_special_details
;
Refinement of <i>F</i>^2^ against ALL reflections. The weighted <i>R</i>-factor
<i>wR</i> and goodness of fit <i>S</i> are based on <i>F</i>^2^, conventional
<i>R</i>-factors <i>R</i> are based on <i>F</i>, with <i>F</i> set to zero for
negative <i>F</i>^2^. The threshold expression of <i>F</i>^2^ >
\s(<i>F</i>^2^) is used only for calculating <i>R</i>-factors(gt) <i>etc</i>.
and is not relevant to the choice of reflections for refinement.
<i>R</i>-factors based on <i>F</i>^2^ are statistically about twice as large
as those based on <i>F</i>, and <i>R</i>- factors based on ALL data will be
even larger.
;
_reflns_number_total     4726
_reflns_number_gt     3820
_reflns_threshold_expression     'I>2\s(I)'
_refine_ls_structure_factor_coef     Fsqd
_refine_ls_matrix_type     full
_refine_ls_R_factor_all     0.0568
_refine_ls_R_factor_gt     0.0354
_refine_ls_wR_factor_gt     0.0639
_refine_ls_wR_factor_ref     0.0699
_refine_ls_goodness_of_fit_ref     1.019
_refine_ls_restrained_S_all     1.019
_refine_ls_number_reflns     4726
_refine_ls_number_parameters     280
_refine_ls_number_restraints     1
_refine_ls_hydrogen_treatment     constr
_refine_ls_weighting_scheme     calc
_refine_ls_weighting_details
         'calc w=1/[\s^2^(Fo^2^)+(0.0277P)^2^+0.1317P] where P=(Fo^2^+2Fc^2^)/3'
_atom_sites_solution_hydrogens     geom
_atom_sites_solution_primary     direct
_atom_sites_solution_secondary     difmap
_refine_ls_shift/su_max     0.002
_refine_ls_shift/su_mean     0.000
_refine_diff_density_max     0.314
_refine_diff_density_min     -0.330
_refine_ls_extinction_method     none
_refine_ls_extinction_coef     ?
_refine_ls_abs_structure_details     'Flack (1983), 2280 Friedel pairs'
_refine_ls_abs_structure_Flack     0.016(14)
loop_
    _atom_type_symbol
    _atom_type_description
    _atom_type_scat_dispersion_real
    _atom_type_scat_dispersion_imag
    _atom_type_scat_source
    'C' 'C' 0.0033 0.0016
                         'International Tables Vol C Tables 4.2.6.8 and 6.1.1.4'
    'H' 'H' 0.0000 0.0000
                         'International Tables Vol C Tables 4.2.6.8 and 6.1.1.4'
    'O' 'O' 0.0106 0.0060
                         'International Tables Vol C Tables 4.2.6.8 and 6.1.1.4'
    'Fe' 'Fe' 0.3463 0.8444
                         'International Tables Vol C Tables 4.2.6.8 and 6.1.1.4'
_computing_data_collection     'APEX2 (Bruker, 2008)'
_computing_cell_refinement     'SAINT (Bruker, 2008)'
_computing_data_reduction     'SAINT (Bruker, 2008)'
_computing_structure_solution     'SIR97 (Altomare <i>et al.</i>, 1999)'
_computing_structure_refinement     'SHELXL97 (Sheldrick, 2008)'
_computing_molecular_graphics     'ORTEP-3 for Windows (Farrugia, 1997)'
_computing_publication_material     'WinGX (Farrugia, 1999)'
loop_
    _atom_site_type_symbol
    _atom_site_label
    _atom_site_fract_x
    _atom_site_fract_y
    _atom_site_fract_z
    _atom_site_U_iso_or_equiv
    _atom_site_adp_type
    _atom_site_calc_flag
    _atom_site_refinement_flags
    _atom_site_occupancy
    _atom_site_symmetry_multiplicity
    _atom_site_disorder_assembly
    _atom_site_disorder_group
    C C1 0.01829(18) 0.0437(4) 0.19218(9) 0.0126(5) Uani d . 1 1 . .
    H H1 0.0185 -0.0791 0.2160 0.015 Uiso calc R 1 1 . .
    C C2 0.0484(2) 0.0360(4) 0.13853(10) 0.0147(5) Uani d . 1 1 . .
    H H2 0.0730 -0.0928 0.1204 0.018 Uiso calc R 1 1 . .
    C C3 0.03515(19) 0.2546(5) 0.11696(10) 0.0168(5) Uani d . 1 1 . .
    H H3 0.0482 0.2964 0.0817 0.020 Uiso calc R 1 1 . .
    C C4 -0.0009(2) 0.3998(5) 0.15699(9) 0.0137(6) Uani d . 1 1 . .
    H H4 -0.0149 0.5560 0.1534 0.016 Uiso calc R 1 1 . .
    C C5 -0.01225(18) 0.2695(4) 0.20357(10) 0.0130(5) Uani d . 1 1 . .
    C C6 -0.04033(19) 0.3471(4) 0.25657(10) 0.0132(5) Uani d . 1 1 . .
    C C7 -0.0510(2) 0.6662(4) 0.31290(10) 0.0148(5) Uani d . 1 1 . .
    H H7A -0.0999 0.5714 0.3326 0.018 Uiso calc R 1 1 . .
    H H7B -0.0796 0.8201 0.3103 0.018 Uiso calc R 1 1 . .
    C C8 0.0496(2) 0.6733(4) 0.34143(9) 0.0145(6) Uani d . 1 1 . .
    C C9 0.1152(2) 0.8552(5) 0.33434(10) 0.0175(6) Uani d . 1 1 . .
    H H9 0.0948 0.9771 0.3126 0.021 Uiso calc R 1 1 . .
    C C10 0.2096(2) 0.8607(5) 0.35846(11) 0.0229(7) Uani d . 1 1 . .
    H H10 0.2536 0.9858 0.3533 0.027 Uiso calc R 1 1 . .
    C C11 0.2400(2) 0.6838(5) 0.39020(11) 0.0250(7) Uani d . 1 1 . .
    H H11 0.3050 0.6866 0.4066 0.030 Uiso calc R 1 1 . .
    C C12 0.1750(2) 0.5026(5) 0.39792(11) 0.0259(7) Uani d . 1 1 . .
    H H12 0.1952 0.3819 0.4200 0.031 Uiso calc R 1 1 . .
    C C13 0.0805(2) 0.4967(5) 0.37356(10) 0.0197(6) Uani d . 1 1 . .
    H H13 0.0366 0.3715 0.3788 0.024 Uiso calc R 1 1 . .
    C C14 0.22644(18) 0.5344(4) 0.19765(9) 0.0130(5) Uani d . 1 1 . .
    H H14 0.2071 0.6886 0.1971 0.016 Uiso calc R 1 1 . .
    C C15 0.21971(19) 0.3869(4) 0.24127(10) 0.0149(5) Uani d . 1 1 . .
    H H15 0.1952 0.4252 0.2751 0.018 Uiso calc R 1 1 . .
    C C16 0.2561(2) 0.1719(4) 0.22540(10) 0.0156(5) Uani d . 1 1 . .
    H H16 0.2601 0.0417 0.2469 0.019 Uiso calc R 1 1 . .
    C C17 0.28541(17) 0.1843(4) 0.17215(11) 0.0137(5) Uani d . 1 1 . .
    H H17 0.3122 0.0645 0.1517 0.016 Uiso calc R 1 1 . .
    C C18 0.26740(19) 0.4098(4) 0.15472(9) 0.0126(5) Uani d . 1 1 . .
    C C19 0.29004(18) 0.4912(4) 0.10128(10) 0.0128(5) Uani d . 1 1 . .
    C C20 0.2863(2) 0.8194(5) 0.04625(10) 0.0188(6) Uani d . 1 1 . .
    H H20A 0.3273 0.7167 0.0241 0.023 Uiso calc R 1 1 . .
    H H20B 0.3269 0.9572 0.0527 0.023 Uiso calc R 1 1 . .
    C C21 0.1895(2) 0.8802(5) 0.01829(10) 0.0146(6) Uani d . 1 1 . .
    C C22 0.1823(2) 1.0860(5) -0.00775(10) 0.0204(6) Uani d . 1 1 . .
    H H22 0.2376 1.1893 -0.0064 0.025 Uiso calc R 1 1 . .
    C C23 0.0947(2) 1.1407(5) -0.03571(11) 0.0250(6) Uani d . 1 1 . .
    H H23 0.0912 1.2792 -0.0543 0.030 Uiso calc R 1 1 . .
    C C24 0.0130(2) 0.9952(5) -0.03662(11) 0.0264(7) Uani d . 1 1 . .
    H H24 -0.0472 1.0347 -0.0551 0.032 Uiso calc R 1 1 . .
    C C25 0.0187(2) 0.7918(5) -0.01058(10) 0.0257(7) Uani d . 1 1 . .
    H H25 -0.0375 0.6910 -0.0113 0.031 Uiso calc R 1 1 . .
    C C26 0.1066(2) 0.7348(5) 0.01658(11) 0.0216(6) Uani d . 1 1 . .
    H H26 0.1101 0.5943 0.0343 0.026 Uiso calc R 1 1 . .
    O O1 -0.06304(14) 0.2228(3) 0.29215(7) 0.0176(4) Uani d . 1 1 . .
    O O2 -0.03591(13) 0.5731(3) 0.26035(6) 0.0134(4) Uani d . 1 1 . .
    O O3 0.32897(14) 0.3805(3) 0.06757(7) 0.0185(4) Uani d . 1 1 . .
    O O4 0.26322(14) 0.7100(3) 0.09598(7) 0.0167(4) Uani d . 1 1 . .
    Fe Fe1 0.13475(2) 0.26824(5) 0.179289(17) 0.01072(8) Uani d . 1 1 . .
loop_
    _atom_site_aniso_label
    _atom_site_aniso_U_11
    _atom_site_aniso_U_22
    _atom_site_aniso_U_33
    _atom_site_aniso_U_12
    _atom_site_aniso_U_13
    _atom_site_aniso_U_23
    C1 0.0091(12) 0.0132(12) 0.0156(14) -0.0014(10) -0.0005(9) 0.0005(9)
    C2 0.0097(12) 0.0179(13) 0.0164(12) -0.0032(11) -0.0006(10) -0.0038(11)
    C3 0.0120(13) 0.0238(15) 0.0146(12) -0.0039(11) -0.0016(10) 0.0022(11)
    C4 0.0067(12) 0.0147(14) 0.0197(13) 0.0005(11) -0.0050(10) 0.0016(11)
    C5 0.0048(12) 0.0162(13) 0.0181(11) -0.0022(11) 0.0001(9) 0.0017(11)
    C6 0.0068(13) 0.0137(13) 0.0191(13) 0.0003(10) -0.0008(10) 0.0005(10)
    C7 0.0137(14) 0.0154(13) 0.0155(12) 0.0018(11) 0.0033(11) -0.0017(10)
    C8 0.0134(14) 0.0171(14) 0.0129(12) 0.0038(11) 0.0035(10) -0.0016(10)
    C9 0.0182(16) 0.0181(15) 0.0161(13) 0.0011(12) 0.0020(11) -0.0007(11)
    C10 0.0183(16) 0.0288(17) 0.0214(14) -0.0038(13) -0.0006(12) -0.0048(13)
    C11 0.0182(16) 0.0400(18) 0.0168(13) 0.0038(13) -0.0043(11) -0.0096(12)
    C12 0.0310(18) 0.0289(17) 0.0178(14) 0.0087(14) -0.0054(12) 0.0031(12)
    C13 0.0241(16) 0.0191(15) 0.0160(13) 0.0009(12) -0.0006(11) 0.0022(11)
    C14 0.0074(12) 0.0140(12) 0.0175(12) -0.0022(10) -0.0033(9) -0.0019(10)
    C15 0.0112(13) 0.0197(14) 0.0140(12) -0.0008(11) -0.0016(10) -0.0021(10)
    C16 0.0125(13) 0.0168(13) 0.0175(13) -0.0035(11) -0.0039(11) 0.0024(10)
    C17 0.0068(11) 0.0141(12) 0.0202(15) -0.0002(8) 0.0001(11) -0.0016(11)
    C18 0.0065(12) 0.0145(13) 0.0170(12) -0.0012(11) -0.0001(10) -0.0005(10)
    C19 0.0070(12) 0.0140(13) 0.0172(12) -0.0039(11) -0.0028(10) 0.0020(10)
    C20 0.0187(15) 0.0198(15) 0.0181(13) -0.0028(12) 0.0053(11) 0.0057(11)
    C21 0.0163(15) 0.0163(14) 0.0112(12) -0.0005(12) 0.0027(11) -0.0027(11)
    C22 0.0270(16) 0.0180(14) 0.0163(13) -0.0035(12) -0.0021(12) 0.0033(11)
    C23 0.0338(18) 0.0241(15) 0.0171(14) 0.0017(14) -0.0042(13) 0.0030(11)
    C24 0.0221(16) 0.0402(18) 0.0170(13) 0.0047(14) -0.0032(12) -0.0011(13)
    C25 0.0230(15) 0.0371(18) 0.0169(14) -0.0096(14) 0.0016(12) -0.0005(13)
    C26 0.0276(16) 0.0201(15) 0.0171(13) -0.0064(13) 0.0019(11) 0.0046(12)
    O1 0.0211(10) 0.0130(9) 0.0187(9) 0.0000(8) 0.0052(7) 0.0016(8)
    O2 0.0140(9) 0.0107(9) 0.0155(9) 0.0006(7) 0.0019(7) 0.0006(7)
    O3 0.0195(11) 0.0174(10) 0.0185(9) 0.0003(8) 0.0044(8) -0.0026(8)
    O4 0.0194(10) 0.0157(10) 0.0150(9) 0.0029(8) 0.0036(7) 0.0024(7)
    Fe1 0.00747(14) 0.01212(15) 0.01259(13) -0.00068(14) -0.00029(19) 0.0001(2)
_geom_special_details
;
All e.s.d.'s (except the e.s.d. in the dihedral angle between two l.s. planes)
are estimated using the full covariance matrix. The cell e.s.d.'s are taken
into account individually in the estimation of e.s.d.'s in distances, angles
and torsion angles; correlations between e.s.d.'s in cell parameters are only
used when they are defined by crystal symmetry. An approximate (isotropic)
treatment of cell e.s.d.'s is used for estimating e.s.d.'s involving l.s.
planes.
;
loop_
    _geom_bond_atom_site_label_1
    _geom_bond_atom_site_label_2
    _geom_bond_site_symmetry_2
    _geom_bond_distance
    _geom_bond_publ_flag
    C1 C2 . 1.426(4) ?
    C1 C5 . 1.429(3) ?
    C1 Fe1 . 2.053(2) ?
    C1 H1 . 0.9500 ?
    C2 C3 . 1.420(4) ?
    C2 Fe1 . 2.066(2) ?
    C2 H2 . 0.9500 ?
    C3 C4 . 1.418(4) ?
    C3 Fe1 . 2.061(2) ?
    C3 H3 . 0.9500 ?
    C4 C5 . 1.427(3) ?
    C4 Fe1 . 2.024(3) ?
    C4 H4 . 0.9500 ?
    C5 C6 . 1.476(3) ?
    C5 Fe1 . 2.025(2) ?
    C6 O1 . 1.208(3) ?
    C6 O2 . 1.346(3) ?
    C7 O2 . 1.465(3) ?
    C7 C8 . 1.508(4) ?
    C7 H7A . 0.9900 ?
    C7 H7B . 0.9900 ?
    C8 C13 . 1.391(3) ?
    C8 C9 . 1.392(4) ?
    C9 C10 . 1.383(4) ?
    C9 H9 . 0.9500 ?
    C10 C11 . 1.385(4) ?
    C10 H10 . 0.9500 ?
    C11 C12 . 1.386(4) ?
    C11 H11 . 0.9500 ?
    C12 C13 . 1.387(4) ?
    C12 H12 . 0.9500 ?
    C13 H13 . 0.9500 ?
    C14 C15 . 1.419(3) ?
    C14 C18 . 1.427(3) ?
    C14 Fe1 . 2.040(2) ?
    C14 H14 . 0.9500 ?
    C15 C16 . 1.422(4) ?
    C15 Fe1 . 2.060(2) ?
    C15 H15 . 0.9500 ?
    C16 C17 . 1.415(4) ?
    C16 Fe1 . 2.061(3) ?
    C16 H16 . 0.9500 ?
    C17 C18 . 1.431(3) ?
    C17 Fe1 . 2.046(2) ?
    C17 H17 . 0.9500 ?
    C18 C19 . 1.478(3) ?
    C18 Fe1 . 2.031(2) ?
    C19 O3 . 1.197(3) ?
    C19 O4 . 1.353(3) ?
    C20 O4 . 1.458(3) ?
    C20 C21 . 1.501(4) ?
    C20 H20A . 0.9900 ?
    C20 H20B . 0.9900 ?
    C21 C26 . 1.389(4) ?
    C21 C22 . 1.394(4) ?
    C22 C23 . 1.391(4) ?
    C22 H22 . 0.9500 ?
    C23 C24 . 1.376(4) ?
    C23 H23 . 0.9500 ?
    C24 C25 . 1.380(4) ?
    C24 H24 . 0.9500 ?
    C25 C26 . 1.386(4) ?
    C25 H25 . 0.9500 ?
    C26 H26 . 0.9500 ?
loop_
    _geom_angle_atom_site_label_1
    _geom_angle_atom_site_label_2
    _geom_angle_atom_site_label_3
    _geom_angle_site_symmetry_1
    _geom_angle_site_symmetry_3
    _geom_angle
    _geom_angle_publ_flag
    C2 C1 C5 . . 107.7(2) ?
    C2 C1 Fe1 . . 70.20(14) ?
    C5 C1 Fe1 . . 68.42(14) ?
    C2 C1 H1 . . 126.2 ?
    C5 C1 H1 . . 126.2 ?
    Fe1 C1 H1 . . 126.8 ?
    C3 C2 C1 . . 108.0(2) ?
    C3 C2 Fe1 . . 69.67(14) ?
    C1 C2 Fe1 . . 69.28(15) ?
    C3 C2 H2 . . 126.0 ?
    C1 C2 H2 . . 126.0 ?
    Fe1 C2 H2 . . 126.6 ?
    C4 C3 C2 . . 108.5(2) ?
    C4 C3 Fe1 . . 68.30(14) ?
    C2 C3 Fe1 . . 70.06(14) ?
    C4 C3 H3 . . 125.8 ?
    C2 C3 H3 . . 125.8 ?
    Fe1 C3 H3 . . 127.4 ?
    C3 C4 C5 . . 107.8(2) ?
    C3 C4 Fe1 . . 71.08(15) ?
    C5 C4 Fe1 . . 69.40(14) ?
    C3 C4 H4 . . 126.1 ?
    C5 C4 H4 . . 126.1 ?
    Fe1 C4 H4 . . 125.0 ?
    C4 C5 C1 . . 108.0(2) ?
    C4 C5 C6 . . 128.4(2) ?
    C1 C5 C6 . . 123.3(2) ?
    C4 C5 Fe1 . . 69.33(14) ?
    C1 C5 Fe1 . . 70.57(14) ?
    C6 C5 Fe1 . . 121.29(17) ?
    O1 C6 O2 . . 124.4(2) ?
    O1 C6 C5 . . 124.1(2) ?
    O2 C6 C5 . . 111.5(2) ?
    O2 C7 C8 . . 109.6(2) ?
    O2 C7 H7A . . 109.8 ?
    C8 C7 H7A . . 109.8 ?
    O2 C7 H7B . . 109.8 ?
    C8 C7 H7B . . 109.8 ?
    H7A C7 H7B . . 108.2 ?
    C13 C8 C9 . . 118.8(3) ?
    C13 C8 C7 . . 121.2(2) ?
    C9 C8 C7 . . 120.0(2) ?
    C10 C9 C8 . . 120.9(3) ?
    C10 C9 H9 . . 119.6 ?
    C8 C9 H9 . . 119.6 ?
    C9 C10 C11 . . 120.0(3) ?
    C9 C10 H10 . . 120.0 ?
    C11 C10 H10 . . 120.0 ?
    C10 C11 C12 . . 119.7(3) ?
    C10 C11 H11 . . 120.2 ?
    C12 C11 H11 . . 120.2 ?
    C11 C12 C13 . . 120.3(3) ?
    C11 C12 H12 . . 119.8 ?
    C13 C12 H12 . . 119.8 ?
    C12 C13 C8 . . 120.3(3) ?
    C12 C13 H13 . . 119.8 ?
    C8 C13 H13 . . 119.8 ?
    C15 C14 C18 . . 107.9(2) ?
    C15 C14 Fe1 . . 70.49(14) ?
    C18 C14 Fe1 . . 69.14(14) ?
    C15 C14 H14 . . 126.1 ?
    C18 C14 H14 . . 126.1 ?
    Fe1 C14 H14 . . 125.9 ?
    C14 C15 C16 . . 108.0(2) ?
    C14 C15 Fe1 . . 69.00(14) ?
    C16 C15 Fe1 . . 69.85(14) ?
    C14 C15 H15 . . 126.0 ?
    C16 C15 H15 . . 126.0 ?
    Fe1 C15 H15 . . 126.7 ?
    C17 C16 C15 . . 108.6(2) ?
    C17 C16 Fe1 . . 69.26(14) ?
    C15 C16 Fe1 . . 69.77(15) ?
    C17 C16 H16 . . 125.7 ?
    C15 C16 H16 . . 125.7 ?
    Fe1 C16 H16 . . 126.8 ?
    C16 C17 C18 . . 107.6(2) ?
    C16 C17 Fe1 . . 70.42(14) ?
    C18 C17 Fe1 . . 68.92(13) ?
    C16 C17 H17 . . 126.2 ?
    C18 C17 H17 . . 126.2 ?
    Fe1 C17 H17 . . 126.0 ?
    C14 C18 C17 . . 107.9(2) ?
    C14 C18 C19 . . 128.0(2) ?
    C17 C18 C19 . . 124.1(2) ?
    C14 C18 Fe1 . . 69.81(14) ?
    C17 C18 Fe1 . . 69.99(13) ?
    C19 C18 Fe1 . . 126.34(18) ?
    O3 C19 O4 . . 124.5(2) ?
    O3 C19 C18 . . 124.8(2) ?
    O4 C19 C18 . . 110.7(2) ?
    O4 C20 C21 . . 110.2(2) ?
    O4 C20 H20A . . 109.6 ?
    C21 C20 H20A . . 109.6 ?
    O4 C20 H20B . . 109.6 ?
    C21 C20 H20B . . 109.6 ?
    H20A C20 H20B . . 108.1 ?
    C26 C21 C22 . . 118.5(3) ?
    C26 C21 C20 . . 121.9(2) ?
    C22 C21 C20 . . 119.6(2) ?
    C23 C22 C21 . . 120.3(3) ?
    C23 C22 H22 . . 119.8 ?
    C21 C22 H22 . . 119.8 ?
    C24 C23 C22 . . 120.3(3) ?
    C24 C23 H23 . . 119.8 ?
    C22 C23 H23 . . 119.8 ?
    C23 C24 C25 . . 119.9(3) ?
    C23 C24 H24 . . 120.0 ?
    C25 C24 H24 . . 120.0 ?
    C24 C25 C26 . . 120.0(3) ?
    C24 C25 H25 . . 120.0 ?
    C26 C25 H25 . . 120.0 ?
    C25 C26 C21 . . 120.9(3) ?
    C25 C26 H26 . . 119.5 ?
    C21 C26 H26 . . 119.5 ?
    C6 O2 C7 . . 115.83(19) ?
    C19 O4 C20 . . 117.4(2) ?
    C4 Fe1 C5 . . 41.27(10) ?
    C4 Fe1 C18 . . 120.38(10) ?
    C5 Fe1 C18 . . 155.26(10) ?
    C4 Fe1 C14 . . 106.47(10) ?
    C5 Fe1 C14 . . 119.19(10) ?
    C18 Fe1 C14 . . 41.05(9) ?
    C4 Fe1 C17 . . 156.55(10) ?
    C5 Fe1 C17 . . 161.36(10) ?
    C18 Fe1 C17 . . 41.09(10) ?
    C14 Fe1 C17 . . 68.91(10) ?
    C4 Fe1 C1 . . 69.04(10) ?
    C5 Fe1 C1 . . 41.01(10) ?
    C18 Fe1 C1 . . 162.74(10) ?
    C14 Fe1 C1 . . 154.70(10) ?
    C17 Fe1 C1 . . 125.05(10) ?
    C4 Fe1 C15 . . 124.01(11) ?
    C5 Fe1 C15 . . 106.15(10) ?
    C18 Fe1 C15 . . 68.45(10) ?
    C14 Fe1 C15 . . 40.51(10) ?
    C17 Fe1 C15 . . 68.26(10) ?
    C1 Fe1 C15 . . 120.07(10) ?
    C4 Fe1 C16 . . 161.16(10) ?
    C5 Fe1 C16 . . 124.14(10) ?
    C18 Fe1 C16 . . 68.29(10) ?
    C14 Fe1 C16 . . 68.19(10) ?
    C17 Fe1 C16 . . 40.31(10) ?
    C1 Fe1 C16 . . 107.61(10) ?
    C15 Fe1 C16 . . 40.38(10) ?
    C4 Fe1 C3 . . 40.62(10) ?
    C5 Fe1 C3 . . 68.50(10) ?
    C18 Fe1 C3 . . 108.69(10) ?
    C14 Fe1 C3 . . 125.56(10) ?
    C17 Fe1 C3 . . 122.25(10) ?
    C1 Fe1 C3 . . 68.09(10) ?
    C15 Fe1 C3 . . 161.78(11) ?
    C16 Fe1 C3 . . 156.92(11) ?
    C4 Fe1 C2 . . 68.54(11) ?
    C5 Fe1 C2 . . 68.59(10) ?
    C18 Fe1 C2 . . 126.16(10) ?
    C14 Fe1 C2 . . 162.92(10) ?
    C17 Fe1 C2 . . 108.77(10) ?
    C1 Fe1 C2 . . 40.52(10) ?
    C15 Fe1 C2 . . 155.79(10) ?
    C16 Fe1 C2 . . 121.74(10) ?
    C3 Fe1 C2 . . 40.27(10) ?
loop_
    _geom_torsion_atom_site_label_1
    _geom_torsion_atom_site_label_2
    _geom_torsion_atom_site_label_3
    _geom_torsion_atom_site_label_4
    _geom_torsion_site_symmetry_1
    _geom_torsion_site_symmetry_2
    _geom_torsion_site_symmetry_3
    _geom_torsion_site_symmetry_4
    _geom_torsion
    _geom_torsion_publ_flag
    C5 C1 C2 C3 . . . . -0.8(3) ?
    Fe1 C1 C2 C3 . . . . -59.10(17) ?
    C5 C1 C2 Fe1 . . . . 58.34(17) ?
    C1 C2 C3 C4 . . . . 1.3(3) ?
    Fe1 C2 C3 C4 . . . . -57.60(18) ?
    C1 C2 C3 Fe1 . . . . 58.85(17) ?
    C2 C3 C4 C5 . . . . -1.3(3) ?
    Fe1 C3 C4 C5 . . . . -59.93(17) ?
    C2 C3 C4 Fe1 . . . . 58.68(18) ?
    C3 C4 C5 C1 . . . . 0.8(3) ?
    Fe1 C4 C5 C1 . . . . -60.23(17) ?
    C3 C4 C5 C6 . . . . 175.2(2) ?
    Fe1 C4 C5 C6 . . . . 114.2(3) ?
    C3 C4 C5 Fe1 . . . . 61.00(18) ?
    C2 C1 C5 C4 . . . . 0.0(3) ?
    Fe1 C1 C5 C4 . . . . 59.45(16) ?
    C2 C1 C5 C6 . . . . -174.7(2) ?
    Fe1 C1 C5 C6 . . . . -115.3(2) ?
    C2 C1 C5 Fe1 . . . . -59.45(17) ?
    C4 C5 C6 O1 . . . . 168.6(2) ?
    C1 C5 C6 O1 . . . . -17.8(4) ?
    Fe1 C5 C6 O1 . . . . -104.0(3) ?
    C4 C5 C6 O2 . . . . -12.4(4) ?
    C1 C5 C6 O2 . . . . 161.2(2) ?
    Fe1 C5 C6 O2 . . . . 75.0(2) ?
    O2 C7 C8 C13 . . . . -93.1(3) ?
    O2 C7 C8 C9 . . . . 84.5(3) ?
    C13 C8 C9 C10 . . . . 0.3(4) ?
    C7 C8 C9 C10 . . . . -177.3(2) ?
    C8 C9 C10 C11 . . . . -0.1(4) ?
    C9 C10 C11 C12 . . . . -0.5(4) ?
    C10 C11 C12 C13 . . . . 0.8(4) ?
    C11 C12 C13 C8 . . . . -0.5(4) ?
    C9 C8 C13 C12 . . . . -0.1(4) ?
    C7 C8 C13 C12 . . . . 177.6(2) ?
    C18 C14 C15 C16 . . . . -0.1(3) ?
    Fe1 C14 C15 C16 . . . . 59.15(18) ?
    C18 C14 C15 Fe1 . . . . -59.27(16) ?
    C14 C15 C16 C17 . . . . -0.1(3) ?
    Fe1 C15 C16 C17 . . . . 58.55(17) ?
    C14 C15 C16 Fe1 . . . . -58.62(17) ?
    C15 C16 C17 C18 . . . . 0.2(3) ?
    Fe1 C16 C17 C18 . . . . 59.10(16) ?
    C15 C16 C17 Fe1 . . . . -58.86(18) ?
    C15 C14 C18 C17 . . . . 0.3(3) ?
    Fe1 C14 C18 C17 . . . . -59.85(16) ?
    C15 C14 C18 C19 . . . . -179.0(2) ?
    Fe1 C14 C18 C19 . . . . 120.9(3) ?
    C15 C14 C18 Fe1 . . . . 60.12(17) ?
    C16 C17 C18 C14 . . . . -0.3(3) ?
    Fe1 C17 C18 C14 . . . . 59.74(16) ?
    C16 C17 C18 C19 . . . . 179.0(2) ?
    Fe1 C17 C18 C19 . . . . -121.0(2) ?
    C16 C17 C18 Fe1 . . . . -60.05(16) ?
    C14 C18 C19 O3 . . . . 176.3(2) ?
    C17 C18 C19 O3 . . . . -2.8(4) ?
    Fe1 C18 C19 O3 . . . . -91.9(3) ?
    C14 C18 C19 O4 . . . . -2.1(4) ?
    C17 C18 C19 O4 . . . . 178.8(2) ?
    Fe1 C18 C19 O4 . . . . 89.7(2) ?
    O4 C20 C21 C26 . . . . -41.8(3) ?
    O4 C20 C21 C22 . . . . 139.6(2) ?
    C26 C21 C22 C23 . . . . -1.4(4) ?
    C20 C21 C22 C23 . . . . 177.3(3) ?
    C21 C22 C23 C24 . . . . 2.0(4) ?
    C22 C23 C24 C25 . . . . -1.3(4) ?
    C23 C24 C25 C26 . . . . 0.2(4) ?
    C24 C25 C26 C21 . . . . 0.3(4) ?
    C22 C21 C26 C25 . . . . 0.3(4) ?
    C20 C21 C26 C25 . . . . -178.4(3) ?
    O1 C6 O2 C7 . . . . 5.8(4) ?
    C5 C6 O2 C7 . . . . -173.27(19) ?
    C8 C7 O2 C6 . . . . 86.9(3) ?
    O3 C19 O4 C20 . . . . -1.9(4) ?
    C18 C19 O4 C20 . . . . 176.5(2) ?
    C21 C20 O4 C19 . . . . 114.0(2) ?
    C3 C4 Fe1 C5 . . . . -118.3(2) ?
    C3 C4 Fe1 C18 . . . . 83.51(17) ?
    C5 C4 Fe1 C18 . . . . -158.14(14) ?
    C3 C4 Fe1 C14 . . . . 125.93(15) ?
    C5 C4 Fe1 C14 . . . . -115.72(14) ?
    C3 C4 Fe1 C17 . . . . 51.1(3) ?
    C5 C4 Fe1 C17 . . . . 169.4(2) ?
    C3 C4 Fe1 C1 . . . . -80.39(16) ?
    C5 C4 Fe1 C1 . . . . 37.96(14) ?
    C3 C4 Fe1 C15 . . . . 166.73(15) ?
    C5 C4 Fe1 C15 . . . . -74.92(17) ?
    C3 C4 Fe1 C16 . . . . -163.5(3) ?
    C5 C4 Fe1 C16 . . . . -45.2(4) ?
    C5 C4 Fe1 C3 . . . . 118.3(2) ?
    C3 C4 Fe1 C2 . . . . -36.78(15) ?
    C5 C4 Fe1 C2 . . . . 81.57(16) ?
    C1 C5 Fe1 C4 . . . . 118.9(2) ?
    C6 C5 Fe1 C4 . . . . -123.2(3) ?
    C4 C5 Fe1 C18 . . . . 50.1(3) ?
    C1 C5 Fe1 C18 . . . . 169.1(2) ?
    C6 C5 Fe1 C18 . . . . -73.1(3) ?
    C4 C5 Fe1 C14 . . . . 81.72(16) ?
    C1 C5 Fe1 C14 . . . . -159.36(14) ?
    C6 C5 Fe1 C14 . . . . -41.5(2) ?
    C4 C5 Fe1 C17 . . . . -166.8(3) ?
    C1 C5 Fe1 C17 . . . . -47.9(4) ?
    C6 C5 Fe1 C17 . . . . 70.0(4) ?
    C4 C5 Fe1 C1 . . . . -118.9(2) ?
    C6 C5 Fe1 C1 . . . . 117.9(3) ?
    C4 C5 Fe1 C15 . . . . 123.56(15) ?
    C1 C5 Fe1 C15 . . . . -117.51(15) ?
    C6 C5 Fe1 C15 . . . . 0.4(2) ?
    C4 C5 Fe1 C16 . . . . 163.94(15) ?
    C1 C5 Fe1 C16 . . . . -77.14(17) ?
    C6 C5 Fe1 C16 . . . . 40.7(2) ?
    C4 C5 Fe1 C3 . . . . -38.01(15) ?
    C1 C5 Fe1 C3 . . . . 80.91(15) ?
    C6 C5 Fe1 C3 . . . . -161.2(2) ?
    C4 C5 Fe1 C2 . . . . -81.43(16) ?
    C1 C5 Fe1 C2 . . . . 37.50(14) ?
    C6 C5 Fe1 C2 . . . . 155.4(2) ?
    C14 C18 Fe1 C4 . . . . 80.06(16) ?
    C17 C18 Fe1 C4 . . . . -161.05(15) ?
    C19 C18 Fe1 C4 . . . . -42.9(3) ?
    C14 C18 Fe1 C5 . . . . 44.1(3) ?
    C17 C18 Fe1 C5 . . . . 163.0(2) ?
    C19 C18 Fe1 C5 . . . . -78.8(3) ?
    C17 C18 Fe1 C14 . . . . 118.9(2) ?
    C19 C18 Fe1 C14 . . . . -123.0(3) ?
    C14 C18 Fe1 C17 . . . . -118.9(2) ?
    C19 C18 Fe1 C17 . . . . 118.2(3) ?
    C14 C18 Fe1 C1 . . . . -160.7(3) ?
    C17 C18 Fe1 C1 . . . . -41.8(4) ?
    C19 C18 Fe1 C1 . . . . 76.4(4) ?
    C14 C18 Fe1 C15 . . . . -37.69(14) ?
    C17 C18 Fe1 C15 . . . . 81.20(15) ?
    C19 C18 Fe1 C15 . . . . -160.6(3) ?
    C14 C18 Fe1 C16 . . . . -81.28(15) ?
    C17 C18 Fe1 C16 . . . . 37.61(15) ?
    C19 C18 Fe1 C16 . . . . 155.8(3) ?
    C14 C18 Fe1 C3 . . . . 123.13(15) ?
    C17 C18 Fe1 C3 . . . . -117.98(15) ?
    C19 C18 Fe1 C3 . . . . 0.2(3) ?
    C14 C18 Fe1 C2 . . . . 164.50(14) ?
    C17 C18 Fe1 C2 . . . . -76.62(18) ?
    C19 C18 Fe1 C2 . . . . 41.5(3) ?
    C15 C14 Fe1 C4 . . . . 123.50(15) ?
    C18 C14 Fe1 C4 . . . . -117.61(15) ?
    C15 C14 Fe1 C5 . . . . 80.60(17) ?
    C18 C14 Fe1 C5 . . . . -160.51(14) ?
    C15 C14 Fe1 C18 . . . . -118.9(2) ?
    C15 C14 Fe1 C17 . . . . -80.81(16) ?
    C18 C14 Fe1 C17 . . . . 38.08(14) ?
    C15 C14 Fe1 C1 . . . . 47.8(3) ?
    C18 C14 Fe1 C1 . . . . 166.7(2) ?
    C18 C14 Fe1 C15 . . . . 118.9(2) ?
    C15 C14 Fe1 C16 . . . . -37.36(15) ?
    C18 C14 Fe1 C16 . . . . 81.54(15) ?
    C15 C14 Fe1 C3 . . . . 163.89(15) ?
    C18 C14 Fe1 C3 . . . . -77.21(17) ?
    C15 C14 Fe1 C2 . . . . -166.2(3) ?
    C18 C14 Fe1 C2 . . . . -47.3(4) ?
    C16 C17 Fe1 C4 . . . . 163.5(2) ?
    C18 C17 Fe1 C4 . . . . 44.7(3) ?
    C16 C17 Fe1 C5 . . . . -38.7(4) ?
    C18 C17 Fe1 C5 . . . . -157.5(3) ?
    C16 C17 Fe1 C18 . . . . 118.8(2) ?
    C16 C17 Fe1 C14 . . . . 80.74(16) ?
    C18 C17 Fe1 C14 . . . . -38.04(14) ?
    C16 C17 Fe1 C1 . . . . -75.20(18) ?
    C18 C17 Fe1 C1 . . . . 166.02(13) ?
    C16 C17 Fe1 C15 . . . . 37.09(15) ?
    C18 C17 Fe1 C15 . . . . -81.70(15) ?
    C18 C17 Fe1 C16 . . . . -118.8(2) ?
    C16 C17 Fe1 C3 . . . . -159.67(15) ?
    C18 C17 Fe1 C3 . . . . 81.54(16) ?
    C16 C17 Fe1 C2 . . . . -117.27(16) ?
    C18 C17 Fe1 C2 . . . . 123.94(15) ?
    C2 C1 Fe1 C4 . . . . 81.09(16) ?
    C5 C1 Fe1 C4 . . . . -38.19(15) ?
    C2 C1 Fe1 C5 . . . . 119.3(2) ?
    C2 C1 Fe1 C18 . . . . -45.2(4) ?
    C5 C1 Fe1 C18 . . . . -164.5(3) ?
    C2 C1 Fe1 C14 . . . . 165.4(2) ?
    C5 C1 Fe1 C14 . . . . 46.1(3) ?
    C2 C1 Fe1 C17 . . . . -77.55(18) ?
    C5 C1 Fe1 C17 . . . . 163.17(14) ?
    C2 C1 Fe1 C15 . . . . -160.85(15) ?
    C5 C1 Fe1 C15 . . . . 79.87(17) ?
    C2 C1 Fe1 C16 . . . . -118.56(16) ?
    C5 C1 Fe1 C16 . . . . 122.15(15) ?
    C2 C1 Fe1 C3 . . . . 37.32(15) ?
    C5 C1 Fe1 C3 . . . . -81.97(15) ?
    C5 C1 Fe1 C2 . . . . -119.3(2) ?
    C14 C15 Fe1 C4 . . . . -74.74(17) ?
    C16 C15 Fe1 C4 . . . . 165.68(15) ?
    C14 C15 Fe1 C5 . . . . -116.27(15) ?
    C16 C15 Fe1 C5 . . . . 124.14(15) ?
    C14 C15 Fe1 C18 . . . . 38.18(14) ?
    C16 C15 Fe1 C18 . . . . -81.40(16) ?
    C16 C15 Fe1 C14 . . . . -119.6(2) ?
    C14 C15 Fe1 C17 . . . . 82.55(16) ?
    C16 C15 Fe1 C17 . . . . -37.03(15) ?
    C14 C15 Fe1 C1 . . . . -158.54(14) ?
    C16 C15 Fe1 C1 . . . . 81.88(17) ?
    C14 C15 Fe1 C16 . . . . 119.6(2) ?
    C14 C15 Fe1 C3 . . . . -46.2(4) ?
    C16 C15 Fe1 C3 . . . . -165.8(3) ?
    C14 C15 Fe1 C2 . . . . 170.1(2) ?
    C16 C15 Fe1 C2 . . . . 50.6(3) ?
    C17 C16 Fe1 C4 . . . . -159.6(3) ?
    C15 C16 Fe1 C4 . . . . -39.4(4) ?
    C17 C16 Fe1 C5 . . . . 166.02(14) ?
    C15 C16 Fe1 C5 . . . . -73.83(18) ?
    C17 C16 Fe1 C18 . . . . -38.32(14) ?
    C15 C16 Fe1 C18 . . . . 81.83(16) ?
    C17 C16 Fe1 C14 . . . . -82.68(15) ?
    C15 C16 Fe1 C14 . . . . 37.47(15) ?
    C15 C16 Fe1 C17 . . . . 120.1(2) ?
    C17 C16 Fe1 C1 . . . . 123.86(15) ?
    C15 C16 Fe1 C1 . . . . -115.99(15) ?
    C17 C16 Fe1 C15 . . . . -120.1(2) ?
    C17 C16 Fe1 C3 . . . . 48.5(3) ?
    C15 C16 Fe1 C3 . . . . 168.7(2) ?
    C17 C16 Fe1 C2 . . . . 81.71(17) ?
    C15 C16 Fe1 C2 . . . . -158.14(15) ?
    C2 C3 Fe1 C4 . . . . -120.5(2) ?
    C4 C3 Fe1 C5 . . . . 38.61(14) ?
    C2 C3 Fe1 C5 . . . . -81.84(16) ?
    C4 C3 Fe1 C18 . . . . -115.19(16) ?
    C2 C3 Fe1 C18 . . . . 124.36(16) ?
    C4 C3 Fe1 C14 . . . . -72.65(18) ?
    C2 C3 Fe1 C14 . . . . 166.89(15) ?
    C4 C3 Fe1 C17 . . . . -158.53(15) ?
    C2 C3 Fe1 C17 . . . . 81.02(17) ?
    C4 C3 Fe1 C1 . . . . 82.91(16) ?
    C2 C3 Fe1 C1 . . . . -37.55(15) ?
    C4 C3 Fe1 C15 . . . . -37.5(4) ?
    C2 C3 Fe1 C15 . . . . -157.9(3) ?
    C4 C3 Fe1 C16 . . . . 166.5(2) ?
    C2 C3 Fe1 C16 . . . . 46.0(3) ?
    C4 C3 Fe1 C2 . . . . 120.5(2) ?
    C3 C2 Fe1 C4 . . . . 37.09(15) ?
    C1 C2 Fe1 C4 . . . . -82.43(16) ?
    C3 C2 Fe1 C5 . . . . 81.59(16) ?
    C1 C2 Fe1 C5 . . . . -37.93(14) ?
    C3 C2 Fe1 C18 . . . . -75.60(18) ?
    C1 C2 Fe1 C18 . . . . 164.88(15) ?
    C3 C2 Fe1 C14 . . . . -38.9(4) ?
    C1 C2 Fe1 C14 . . . . -158.4(3) ?
    C3 C2 Fe1 C17 . . . . -118.08(16) ?
    C1 C2 Fe1 C17 . . . . 122.40(15) ?
    C3 C2 Fe1 C1 . . . . 119.5(2) ?
    C3 C2 Fe1 C15 . . . . 163.3(2) ?
    C1 C2 Fe1 C15 . . . . 43.8(3) ?
    C3 C2 Fe1 C16 . . . . -160.62(14) ?
    C1 C2 Fe1 C16 . . . . 79.86(18) ?
    C1 C2 Fe1 C3 . . . . -119.5(2) ?
loop_
    _geom_hbond_atom_site_label_D
    _geom_hbond_atom_site_label_H
    _geom_hbond_atom_site_label_A
    _geom_hbond_site_symmetry_A
    _geom_hbond_distance_DH
    _geom_hbond_distance_HA
    _geom_hbond_distance_DA
    _geom_hbond_angle_DHA
    _geom_hbond_publ_flag
    C1 H1 O2 1_545 0.95 2.46 3.368(3) 160 y
    C7 H7B O1 1_565 0.99 2.44 3.350(3) 152 y
    C9 H9 O1 1_565 0.95 2.59 3.374(3) 141 y
    C20 H20A O3 . 0.99 2.28 2.716(3) 106 n
    C20 H20B O3 1_565 0.99 2.54 3.421(3) 148 y
    C22 H22 O3 1_565 0.95 2.51 3.233(3) 133 y
data_global
_journal_date_recd_electronic     2011-03-21
_journal_date_accepted     2011-05-02
_journal_name_full     'Acta Crystallographica, Section E'
_journal_year     2011
_journal_volume     67
_journal_issue      6
_journal_page_first     m741
_journal_page_last     m741
_journal_paper_category     QM
_journal_coeditor_code     PV2401
_publ_contact_author_name     'B.O. Patrick'
_publ_contact_author_address
;
Department of Chemistry
University of British Columbia
2036 Main Mall
Vancouver, BC, Canada
V6T 1Z1
;
_publ_contact_author_email     'bpatrick@chem.ubc.ca'
_publ_contact_author_fax     '604-822-2847'
_publ_contact_author_phone     '604-822-4865'
_publ_section_title
;
Dibenzyl ferrocene-1,1'-dicarboxylate
;
loop_
    _publ_author_name
    _publ_author_footnote
    _publ_author_address
    'Patrick, Brian O.' .
;
Department of Chemistry
University of British Columbia
2036 Main Mall
Vancouver, BC
Canada V6T 1Z1
;
    'Rock, Chris' .
;
Department of Chemistry
University of British Columbia, Okanagan Campus
3333 University Way
Kelowna, BC
Canada V1V 1V7
;
    'Abd-El-Aziz, Alaa S.' .
;
Department of Chemistry
University of British Columbia, Okanagan Campus
3333 University Way
Kelowna, BC
Canada V1V 1V7
;
