# Supplementary material for: Dibenzyl ferrocene-1,1′-dicarboxyl­ate
Source: Acta Crystallogr Sect E Struct Rep Online. 2011 May 14;67(Pt 6):m741. doi: 10.1107/S1600536811016588 (PMC3120602; doi:10.1107/S1600536811016588)
Supplement: Supplementary file 2 [file e-67-0m741-Isup2.hkl]

# 
# h,k,l, Fc-squared, Fo-squared, sigma(Fo-squared) and status flag 
# 
data_I
_shelx_title ' aa010 in Pca2(1)' 
_shelx_refln_list_code          4 
_shelx_F_calc_maximum      245.94 
_exptl_crystal_F_000       944.00 
_reflns_d_resolution_high  0.7568 
 
loop_ 
 _symmetry_equiv_pos_as_xyz 
 'x, y, z' 
 '-x, -y, z+1/2' 
 '-x+1/2, y, z+1/2' 
 'x+1/2, -y, z' 
 
_cell_length_a    13.1120 
_cell_length_b     5.9366 
_cell_length_c    25.5377 
_cell_angle_alpha  90.000 
_cell_angle_beta   90.000 
_cell_angle_gamma  90.000 
 
_shelx_F_squared_multiplier     1.000 
 
loop_ 
 _refln_index_h 
 _refln_index_k 
 _refln_index_l 
 _refln_F_squared_calc 
 _refln_F_squared_meas 
 _refln_F_squared_sigma 
 _refln_observed_status 
   2   0 -33     1231.25     1339.16     82.71 o 
   1   1 -33      653.35      680.33     44.46 o 
   2   1 -33       41.84       64.50     34.25 o 
   0   0 -32      879.41      671.62     89.61 o 
   2   0 -32      136.01       93.96     50.71 o 
   4   0 -32     1302.25     1334.77     76.62 o 
   0   1 -32      303.93      361.92     54.68 o 
   1   1 -32      533.45      553.99     64.04 o 
   2   1 -32        5.52       -5.47     33.70 o 
   3   1 -32      185.48      278.42     37.85 o 
   4   1 -32       15.06       47.77     42.23 o 
   5   1 -32      209.71      217.81     38.91 o 
   0   2 -32     1002.00     1080.02     59.09 o 
   1   2 -32       96.29       87.55     31.43 o 
   2   2 -32       51.14       62.01     37.14 o 
   3   2 -32       23.80       38.09     31.13 o 
   2   0 -31     2469.82     2619.18    102.62 o 
   4   0 -31        7.00      -11.95     47.31 o 
   6   0 -31      104.09      151.50     52.75 o 
   1   1 -31       24.89       21.09     32.22 o 
   2   1 -31      218.22      207.45     35.23 o 
   3   1 -31      963.54      999.83     51.17 o 
   4   1 -31       80.26       94.17     32.20 o 
   5   1 -31       15.30       23.54     31.46 o 
   6   1 -31      166.97      194.88     34.72 o 
   1   2 -31       87.86       52.68     28.08 o 
   2   2 -31      754.98      752.60     40.18 o 
   3   2 -31      214.88      207.97     32.61 o 
   4   2 -31       20.54       15.48     30.13 o 
   5   2 -31       22.85       -9.28     30.08 o 
   1   3 -31      173.49      173.24     39.00 o 
   0   0 -30       31.66       25.34     65.24 o 
   2   0 -30       17.65       83.61     46.82 o 
   4   0 -30     2139.05     2236.81     96.18 o 
   6   0 -30       16.32       16.27     41.13 o 
   0   1 -30      101.08      140.30    114.38 o 
   1   1 -30      663.86      713.79     38.02 o 
   2   1 -30      317.90      319.88     33.21 o 
   3   1 -30      206.12      203.31     31.76 o 
   4   1 -30       56.02       34.19     29.64 o 
   5   1 -30      130.11      174.20     32.16 o 
   6   1 -30       36.83       28.65     30.60 o 
   7   1 -30       61.92       35.21     31.60 o 
   0   2 -30     1749.61     1811.78     70.60 o 
   1   2 -30      255.23      332.80     32.06 o 
   2   2 -30        9.54       47.61     26.70 o 
   3   2 -30       42.68       61.83     27.26 o 
   4   2 -30      413.00      350.82     34.17 o 
   5   2 -30       71.97      108.76     30.76 o 
   6   2 -30      609.95      656.63     39.32 o 
   0   3 -30      340.52      355.16     47.32 o 
   1   3 -30      546.29      589.15     34.25 o 
   2   3 -30       10.89       31.92     26.81 o 
   3   3 -30      363.53      396.16     36.29 o 
   4   3 -30      193.62      223.01     29.60 o 
   2   0 -29      296.10      246.50     49.41 o 
   4   0 -29      696.89      782.89     51.21 o 
   6   0 -29      719.62      763.97     52.09 o 
   8   0 -29      161.39      114.34     43.02 o 
   1   1 -29      655.65      746.11     36.83 o 
   2   1 -29       39.78       24.71     28.04 o 
   3   1 -29      754.13      758.84     38.27 o 
   4   1 -29       49.72       71.51     28.95 o 
   5   1 -29      232.57      183.36     31.77 o 
   6   1 -29       28.37        2.33     30.30 o 
   7   1 -29      659.61      714.26     40.58 o 
   8   1 -29       32.04      -23.04     31.17 o 
   1   2 -29      130.10       99.38     39.93 o 
   2   2 -29      886.60      973.37     37.79 o 
   3   2 -29       46.89       40.74     26.34 o 
   4   2 -29      232.15      229.33     29.32 o 
   5   2 -29        5.54        2.08     28.58 o 
   6   2 -29      515.86      479.46     36.18 o 
   7   2 -29       12.97       26.16     30.68 o 
   1   3 -29      397.02      425.46     31.32 o 
   2   3 -29      289.85      226.03     37.80 o 
   3   3 -29      271.75      293.91     40.29 o 
   4   3 -29      151.58      147.71     27.87 o 
   5   3 -29       94.58       71.92     27.32 o 
   0   0 -28      583.36      650.56     79.67 o 
   2   0 -28      427.84      485.43     57.10 o 
   4   0 -28     1249.82     1379.94     60.93 o 
   6   0 -28      236.67      272.94     51.25 o 
   8   0 -28      202.87      191.02     42.62 o 
   0   1 -28       54.06       82.94     34.83 o 
   1   1 -28     1099.90     1130.08     50.53 o 
   2   1 -28      299.20      309.10     27.76 o 
   3   1 -28      762.79      800.36     38.42 o 
   4   1 -28      139.88       76.79     36.05 o 
   5   1 -28     1156.31     1194.71     63.75 o 
   6   1 -28      218.86      261.95     32.58 o 
   7   1 -28       82.03       68.96     30.48 o 
   8   1 -28       14.70      -16.64     27.79 o 
   9   1 -28      861.52      916.80     42.31 o 
   0   2 -28      641.09      677.73     47.20 o 
   1   2 -28       52.57       77.70     25.04 o 
   2   2 -28       79.13      100.25     25.93 o 
   3   2 -28        3.38       -8.36     24.31 o 
   4   2 -28      789.35      795.05     35.71 o 
   5   2 -28       32.84       -9.08     25.82 o 
   6   2 -28       46.29      -25.25     28.36 o 
   7   2 -28       28.29       11.97     30.53 o 
   8   2 -28      602.55      706.03     40.76 o 
   0   3 -28      498.90      522.70     54.66 o 
   1   3 -28      326.20      348.88     29.52 o 
   2   3 -28       41.24       15.86     27.14 o 
   3   3 -28      247.54      278.20     31.80 o 
   4   3 -28       41.48       58.37     25.66 o 
   5   3 -28      338.81      371.23     30.37 o 
   6   3 -28      130.14       54.31     34.77 o 
   7   3 -28      185.24      149.87     38.15 o 
   0   4 -28      390.93      503.44     66.23 o 
   1   4 -28       86.29       79.12     30.19 o 
   2   4 -28        2.86      -12.63     33.09 o 
   3   4 -28      202.91      219.88     36.97 o 
   2   0 -27      697.68      679.69     44.07 o 
   4   0 -27      486.96      402.24     42.29 o 
   6   0 -27     1439.90     1503.68     69.34 o 
   8   0 -27      299.02      268.09     82.80 o 
  10   0 -27      365.95      392.84     79.59 o 
   1   1 -27      751.86      745.71     33.17 o 
   2   1 -27       61.51       69.17     23.46 o 
   3   1 -27      696.26      738.08     32.70 o 
   4   1 -27       11.85      -16.23     23.85 o 
   5   1 -27      972.34     1017.38     43.14 o 
   6   1 -27      290.50      275.01     29.78 o 
   7   1 -27      280.31      288.04     30.21 o 
   8   1 -27       40.06        8.07     28.90 o 
   9   1 -27       73.07       76.67     29.72 o 
  10   1 -27      225.43      243.59     54.92 o 
   1   2 -27       66.06       81.55     24.43 o 
   2   2 -27      504.42      572.22     31.08 o 
   3   2 -27       34.52       60.80     24.99 o 
   4   2 -27      277.57      299.18     28.38 o 
   5   2 -27      240.09      260.43     28.18 o 
   6   2 -27      688.22      709.74     34.76 o 
   7   2 -27      173.65      203.47     36.67 o 
   8   2 -27       71.56       64.57     30.65 o 
   9   2 -27      159.35      175.90     33.33 o 
   1   3 -27      539.53      562.07     31.35 o 
   2   3 -27       38.38        8.22     24.30 o 
   3   3 -27      445.93      475.83     30.04 o 
   4   3 -27        5.93      -23.46     23.46 o 
   5   3 -27      317.65      407.73     32.50 o 
   6   3 -27      176.82      152.21     29.37 o 
   7   3 -27      698.65      822.06     36.63 o 
   1   4 -27      387.78      417.47     30.24 o 
   2   4 -27      468.34      530.40     45.63 o 
   3   4 -27      135.25       92.23     33.81 o 
   4   4 -27      124.16      120.33     43.70 o 
   5   4 -27       24.01      -19.59     34.07 o 
   0   0 -26     1814.39     1886.83     89.34 o 
   2   0 -26      771.98      828.35     45.30 o 
   4   0 -26     2942.43     2965.19     86.11 o 
   6   0 -26      155.28      126.31     51.49 o 
   8   0 -26       61.51       54.81     66.05 o 
  10   0 -26      853.92      799.86     56.54 o 
   0   1 -26       12.24      -29.72     29.72 o 
   1   1 -26     1032.71     1098.60     36.14 o 
   2   1 -26      118.26      153.19     24.48 o 
   3   1 -26       29.84       43.41     21.17 o 
   4   1 -26       84.88       52.52     22.46 o 
   5   1 -26     1746.01     1821.39     44.88 o 
   6   1 -26       56.64       60.57     25.39 o 
   7   1 -26      201.00      202.50     38.60 o 
   8   1 -26       89.64       82.49     27.95 o 
   9   1 -26      485.40      553.54     37.43 o 
  10   1 -26       41.85       30.55     30.45 o 
   0   2 -26     1247.02     1244.91     54.80 o 
   1   2 -26       73.68       36.10     22.96 o 
   2   2 -26       38.89       13.61     22.99 o 
   3   2 -26      260.98      247.46     26.14 o 
   4   2 -26      720.12      843.80     34.27 o 
   5   2 -26      305.48      365.02     36.46 o 
   6   2 -26      178.46      129.81     26.64 o 
   7   2 -26       57.78       30.12     26.51 o 
   8   2 -26     1417.06     1511.03     51.28 o 
   9   2 -26      114.13       95.21     38.07 o 
  10   2 -26      281.10      239.10     35.99 o 
   0   3 -26       89.10       85.48     35.25 o 
   1   3 -26      326.98      377.57     27.90 o 
   2   3 -26       97.31       45.74     23.77 o 
   3   3 -26       73.79       82.53     24.00 o 
   4   3 -26      256.57      268.27     34.34 o 
   5   3 -26      994.98     1033.22     37.63 o 
   6   3 -26      254.74      328.28     27.91 o 
   7   3 -26      698.47      582.86     32.89 o 
   8   3 -26      271.03      214.09     29.73 o 
   0   4 -26      959.38     1050.08     54.94 o 
   1   4 -26       39.94       27.46     24.63 o 
   2   4 -26       24.96       70.82     29.12 o 
   3   4 -26      129.96      113.14     33.46 o 
   4   4 -26      506.66      531.26     41.01 o 
   5   4 -26      354.89      315.46     39.58 o 
   6   4 -26       96.08      132.32     36.60 o 
   2   0 -25      920.67      997.54     41.01 o 
   4   0 -25       59.54      106.56     33.09 o 
   6   0 -25     4025.68     3887.65    101.84 o 
   8   0 -25      318.10      306.77     42.61 o 
  10   0 -25      159.80      199.13     62.22 o 
   1   1 -25      391.59      357.00     23.62 o 
   2   1 -25      108.11       84.96     20.82 o 
   3   1 -25      955.62     1021.89     47.93 o 
   4   1 -25      163.27      171.75     22.16 o 
   5   1 -25      457.11      452.09     26.87 o 
   6   1 -25      449.26      452.91     35.14 o 
   7   1 -25      576.91      557.45     32.85 o 
   8   1 -25        0.56      -23.55     25.96 o 
   9   1 -25       18.02       42.49     31.73 o 
  10   1 -25       10.25        1.56     41.98 o 
  11   1 -25     1442.32     1560.33     51.53 o 
   1   2 -25       98.75      115.15     26.41 o 
   2   2 -25     1668.70     1668.19     44.19 o 
   3   2 -25      494.55      498.22     28.15 o 
   4   2 -25      348.72      378.39     27.84 o 
   5   2 -25      186.97      150.23     25.27 o 
   6   2 -25     1091.27     1059.10     38.10 o 
   7   2 -25        6.82       -2.87     24.57 o 
   8   2 -25      222.68      235.20     26.94 o 
   9   2 -25       54.78       73.88     26.46 o 
  10   2 -25      749.65      809.16     52.90 o 
   1   3 -25      611.17      656.24     30.90 o 
   2   3 -25      300.52      338.12     26.62 o 
   3   3 -25      845.51      833.45     35.70 o 
   4   3 -25       95.36       53.92     34.17 o 
   5   3 -25       60.97       62.85     23.29 o 
   6   3 -25       76.43       79.41     24.06 o 
   7   3 -25      782.57      897.32     37.56 o 
   8   3 -25       18.64       44.32     28.36 o 
   9   3 -25       13.82       24.83     30.30 o 
   1   4 -25      254.28      259.19     26.55 o 
   2   4 -25      678.53      701.17     31.12 o 
   3   4 -25       48.53       61.52     32.14 o 
   4   4 -25        7.67       -5.79     32.36 o 
   5   4 -25       31.60       53.67     34.15 o 
   6   4 -25      829.90      869.72     47.25 o 
   7   4 -25       66.61       31.19     35.73 o 
   1   5 -25       97.98       90.84     32.56 o 
   2   5 -25      287.89      290.14     37.27 o 
   3   5 -25      822.95     1014.71     49.25 o 
   0   0 -24     2030.63     2020.09    103.97 o 
   2   0 -24     1096.25     1099.31     41.89 o 
   4   0 -24     1562.24     1618.26     51.60 o 
   6   0 -24      300.66      304.62     38.83 o 
   8   0 -24      438.20      428.89     44.93 o 
  10   0 -24     1207.57     1313.77     63.78 o 
  12   0 -24     1197.25     1257.66     78.21 o 
   0   1 -24      196.06      198.98     27.20 o 
   1   1 -24      127.78      132.58     22.64 o 
   2   1 -24      278.24      232.08     21.70 o 
   3   1 -24     1153.71     1131.46     33.40 o 
   4   1 -24       89.29       50.03     20.88 o 
   5   1 -24     1596.19     1568.58     40.69 o 
   6   1 -24       58.43       63.95     21.86 o 
   7   1 -24      189.23      220.36     34.20 o 
   8   1 -24       23.49        3.19     25.74 o 
   9   1 -24      812.60      843.93     53.46 o 
  10   1 -24       48.78       18.28     28.03 o 
  11   1 -24      145.99      176.31     32.78 o 
   0   2 -24     2198.12     2148.51     80.19 o 
   1   2 -24      196.75      196.79     23.62 o 
   2   2 -24     1233.45     1209.10     37.30 o 
   3   2 -24      106.97      114.88     23.40 o 
   4   2 -24     1239.59     1284.52     40.16 o 
   5   2 -24      622.15      601.92     27.78 o 
   6   2 -24      134.72      118.13     23.42 o 
   7   2 -24      450.64      406.11     27.89 o 
   8   2 -24     1278.28     1331.61     41.60 o 
   9   2 -24       80.35       82.34     25.74 o 
  10   2 -24      327.16      359.62     33.56 o 
  11   2 -24       78.77       87.13     31.72 o 
   0   3 -24      432.15      430.90     38.06 o 
   1   3 -24      707.88      753.86     31.41 o 
   2   3 -24      136.76      130.31     22.99 o 
   3   3 -24       49.32       42.95     22.64 o 
   4   3 -24      184.16      167.41     28.84 o 
   5   3 -24     1503.38     1538.68     42.07 o 
   6   3 -24      211.81      153.54     27.86 o 
   7   3 -24       27.79       56.01     30.54 o 
   8   3 -24       81.17      114.54     29.89 o 
   9   3 -24      343.16      372.82     31.90 o 
  10   3 -24      394.92      340.00     41.94 o 
   0   4 -24      815.38      920.37     49.69 o 
   1   4 -24       97.76       95.66     23.36 o 
   2   4 -24      367.79      392.63     26.37 o 
   3   4 -24      207.41      233.35     33.78 o 
   4   4 -24      741.70      795.92     43.56 o 
   5   4 -24      681.99      640.82     41.90 o 
   6   4 -24       86.16       21.96     34.15 o 
   7   4 -24      219.26      157.92     36.78 o 
   8   4 -24      652.60      638.92     45.71 o 
   0   5 -24      712.11      785.01     47.66 o 
   1   5 -24      318.18      368.66     28.57 o 
   2   5 -24      166.71      127.36     34.22 o 
   3   5 -24      223.41      138.42     36.43 o 
   4   5 -24       45.98       57.53     44.46 o 
   5   5 -24      155.00      206.41     38.47 o 
   2   0 -23     1475.60     1551.87     52.26 o 
   4   0 -23      240.21      270.25     28.52 o 
   6   0 -23     2643.07     2638.90     79.06 o 
   8   0 -23      872.79      920.93     52.22 o 
  10   0 -23       38.19       21.03     40.10 o 
  12   0 -23      252.84      308.66     49.45 o 
   1   1 -23      301.98      351.23     20.27 o 
   2   1 -23       15.21        8.45     18.36 o 
   3   1 -23     2953.35     3001.68     53.10 o 
   4   1 -23      718.47      729.11     27.90 o 
   5   1 -23      720.92      731.54     37.57 o 
   6   1 -23      454.14      477.94     26.80 o 
   7   1 -23     1241.15     1274.37     37.71 o 
   8   1 -23       78.53       59.50     23.06 o 
   9   1 -23      195.97      287.92     29.98 o 
  10   1 -23       22.43      -22.96     27.81 o 
  11   1 -23      612.41      705.78     39.21 o 
  12   1 -23       23.00       15.50     30.48 o 
   1   2 -23      125.87       86.86     21.49 o 
   2   2 -23     1173.72     1191.66     36.21 o 
   3   2 -23      522.48      516.58     27.80 o 
   4   2 -23      148.24      162.36     21.24 o 
   5   2 -23       67.15       73.65     20.53 o 
   6   2 -23     1562.47     1604.17     41.71 o 
   7   2 -23      108.21       92.35     22.92 o 
   8   2 -23      339.18      279.63     28.65 o 
   9   2 -23       57.57       43.07     25.12 o 
  10   2 -23      283.01      350.81     30.30 o 
  11   2 -23       82.55       69.25     30.83 o 
   1   3 -23      385.17      372.58     25.38 o 
   2   3 -23      356.69      341.23     24.62 o 
   3   3 -23      833.52      841.78     31.97 o 
   4   3 -23       82.26       25.79     20.50 o 
   5   3 -23      230.94      262.24     24.04 o 
   6   3 -23       96.00       77.77     22.89 o 
   7   3 -23     1056.64     1137.97     39.12 o 
   8   3 -23       65.57       26.57     27.91 o 
   9   3 -23      224.66      181.25     37.36 o 
  10   3 -23      361.02      336.64     45.51 o 
   1   4 -23      114.13      160.63     22.83 o 
   2   4 -23      765.32      744.52     30.89 o 
   3   4 -23       33.78       -5.65     28.56 o 
   4   4 -23      102.46       73.75     32.10 o 
   5   4 -23       52.35        6.13     31.65 o 
   6   4 -23      544.60      565.71     41.23 o 
   7   4 -23      108.56      122.26     36.99 o 
   8   4 -23      368.56      337.00     39.75 o 
   9   4 -23       26.13       -0.73     35.47 o 
   1   5 -23       10.61       21.77     30.57 o 
   2   5 -23      122.37       63.04     33.91 o 
   3   5 -23      562.42      572.41     41.20 o 
   4   5 -23      109.23       86.34     36.56 o 
   5   5 -23      144.78      115.97     46.41 o 
   6   5 -23      384.95      285.91     44.91 o 
   0   0 -22      168.00      129.10     33.50 o 
   2   0 -22      680.84      667.95     42.74 o 
   4   0 -22     1575.98     1470.73     48.69 o 
   6   0 -22      655.55      675.44     66.91 o 
   8   0 -22      743.47      848.65     59.91 o 
  10   0 -22     1253.08     1336.16     62.44 o 
  12   0 -22      960.56     1002.80     93.47 o 
   0   1 -22      878.71      803.24     33.34 o 
   1   1 -22     1677.58     1658.40     34.21 o 
   2   1 -22     1247.80     1160.93     30.10 o 
   3   1 -22     2228.59     2247.27     40.71 o 
   4   1 -22      699.55      703.18     26.58 o 
   5   1 -22      515.76      548.60     25.78 o 
   6   1 -22      337.08      305.90     23.71 o 
   7   1 -22      153.02      140.83     23.07 o 
   8   1 -22        4.09        5.28     22.15 o 
   9   1 -22     1217.80     1255.04     45.74 o 
  10   1 -22       96.96       79.59     27.47 o 
  11   1 -22        0.16      -18.11     28.86 o 
  12   1 -22        9.42       19.56     33.00 o 
   0   2 -22     1702.51     1601.51     56.26 o 
   1   2 -22      226.82      218.88     22.39 o 
   2   2 -22     1432.32     1402.51     34.75 o 
   3   2 -22      484.48      412.01     23.09 o 
   4   2 -22      847.66      856.73     29.41 o 
   5   2 -22       19.02       11.42     19.13 o 
   6   2 -22       70.67       61.38     21.10 o 
   7   2 -22        6.18        3.57     21.46 o 
   8   2 -22     1515.39     1521.22     41.91 o 
   9   2 -22      195.36      167.83     26.15 o 
  10   2 -22      142.68       97.51     32.65 o 
  11   2 -22       64.73       66.97     29.16 o 
  12   2 -22      372.25      450.96     43.26 o 
   0   3 -22       41.15       24.32     34.44 o 
   1   3 -22     1163.13     1167.98     35.69 o 
   2   3 -22      117.66      149.16     21.17 o 
   3   3 -22      399.95      427.90     24.28 o 
   4   3 -22      851.05      877.53     37.49 o 
   5   3 -22      719.45      686.44     29.14 o 
   6   3 -22      329.48      318.79     29.25 o 
   7   3 -22      454.83      474.57     28.01 o 
   8   3 -22       64.72       37.27     24.76 o 
   9   3 -22      679.96      704.86     40.13 o 
  10   3 -22       74.17      104.86     32.81 o 
  11   3 -22       19.64      -13.23     32.38 o 
   0   4 -22     1044.21     1108.54     50.41 o 
   1   4 -22      242.94      254.04     23.64 o 
   2   4 -22      152.72      181.96     26.04 o 
   3   4 -22      206.12      229.02     32.47 o 
   4   4 -22     1089.42     1137.65     46.19 o 
   5   4 -22      206.24      223.17     33.96 o 
   6   4 -22      398.53      351.14     38.19 o 
   7   4 -22      164.22      182.60     36.44 o 
   8   4 -22      471.61      442.63     41.81 o 
   9   4 -22      168.85      208.52     38.21 o 
   0   5 -22      275.28      347.05     38.22 o 
   1   5 -22      436.77      460.97     30.20 o 
   2   5 -22        2.73        3.18     31.03 o 
   3   5 -22      156.50      245.93     34.77 o 
   4   5 -22      281.90      242.91     36.29 o 
   5   5 -22      594.90      718.05     43.61 o 
   6   5 -22      164.16      169.08     36.72 o 
   7   5 -22       55.43       22.21     43.60 o 
   2   0 -21     2257.25     2199.74     57.79 o 
   4   0 -21      495.10      477.36     30.25 o 
   6   0 -21     1015.28     1063.68     42.38 o 
   8   0 -21     1543.69     1468.00     63.00 o 
  10   0 -21      524.43      567.24     47.61 o 
  12   0 -21      332.56      415.18     59.06 o 
   1   1 -21      300.23      322.57     18.50 o 
   2   1 -21      166.87      189.40     17.16 o 
   3   1 -21     4278.31     4287.58     60.79 o 
   4   1 -21       14.32       16.91     15.99 o 
   5   1 -21      970.08      961.60     30.47 o 
   6   1 -21      240.46      216.90     22.17 o 
   7   1 -21     1456.44     1427.65     38.50 o 
   8   1 -21       23.50       40.54     22.06 o 
   9   1 -21       30.71       22.08     22.90 o 
  10   1 -21       68.21       69.68     27.24 o 
  11   1 -21     1062.38     1056.83     42.11 o 
  12   1 -21       65.92       57.36     29.92 o 
  13   1 -21      107.04      128.87     33.74 o 
   1   2 -21       88.21       85.75     17.49 o 
   2   2 -21     1134.52     1059.65     29.82 o 
   3   2 -21      182.88      136.94     19.08 o 
   4   2 -21      338.76      343.67     21.99 o 
   5   2 -21      353.87      344.52     22.88 o 
   6   2 -21     1293.06     1321.28     36.11 o 
   7   2 -21      135.04      129.23     22.77 o 
   8   2 -21     1069.02     1064.67     35.44 o 
   9   2 -21       88.14       97.99     25.53 o 
  10   2 -21      862.32      917.39     36.10 o 
  11   2 -21      276.59      313.71     32.97 o 
  12   2 -21      100.10      184.58     37.95 o 
   1   3 -21      388.18      399.14     30.57 o 
   2   3 -21      391.12      403.18     23.64 o 
   3   3 -21      715.38      736.55     28.25 o 
   4   3 -21      329.99      375.39     32.28 o 
   5   3 -21     1587.41     1526.82     49.85 o 
   6   3 -21      972.59      971.36     34.10 o 
   7   3 -21     1391.38     1424.36     38.68 o 
   8   3 -21      148.94      142.82     24.05 o 
   9   3 -21      348.68      327.85     33.77 o 
  10   3 -21       49.60       -9.58     31.02 o 
  11   3 -21      414.25      433.54     51.03 o 
   1   4 -21      397.81      394.28     24.72 o 
   2   4 -21     1413.20     1402.44     37.23 o 
   3   4 -21      147.86       77.99     30.12 o 
   4   4 -21       21.01       11.58     29.29 o 
   5   4 -21       62.92       20.83     30.30 o 
   6   4 -21      443.01      507.94     38.72 o 
   7   4 -21      179.03      231.00     35.06 o 
   8   4 -21       53.04       69.81     33.58 o 
   9   4 -21        7.16       19.03     33.43 o 
  10   4 -21      326.59      397.14     46.61 o 
   1   5 -21      472.27      435.13     27.65 o 
   2   5 -21      123.48      159.53     22.22 o 
   3   5 -21      897.79      957.94     45.08 o 
   4   5 -21      214.69      236.89     36.48 o 
   5   5 -21      314.79      310.22     45.55 o 
   6   5 -21      341.49      367.47     38.82 o 
   7   5 -21      186.01      191.66     44.52 o 
   1   6 -21      365.21      358.98     31.23 o 
   2   6 -21      659.92      632.10     46.62 o 
   0   0 -20      134.43      139.12     32.60 o 
   2   0 -20      503.75      566.27     29.42 o 
   4   0 -20     7265.13     7090.61    125.77 o 
   6   0 -20      264.08      286.68     51.24 o 
   8   0 -20     1149.79     1246.55     48.07 o 
  10   0 -20      833.36      821.04     52.12 o 
  12   0 -20      237.62      231.51     45.76 o 
   0   1 -20      605.37      573.07     29.40 o 
   1   1 -20     3204.57     3234.17     47.44 o 
   2   1 -20      963.02      935.47     27.45 o 
   3   1 -20      160.91      166.47     16.77 o 
   4   1 -20      721.81      691.79     22.73 o 
   5   1 -20     1938.27     1872.72     37.68 o 
   6   1 -20      154.10      174.36     21.03 o 
   7   1 -20      108.50      109.48     21.52 o 
   8   1 -20       68.37       74.41     21.87 o 
   9   1 -20     1879.92     1852.59     46.86 o 
  10   1 -20      108.05      126.04     27.36 o 
  11   1 -20      146.45      148.76     30.33 o 
  12   1 -20       25.85        6.19     32.06 o 
  13   1 -20      893.88      973.27     51.02 o 
   0   2 -20     3094.30     3037.56     71.86 o 
   1   2 -20      211.38      225.80     16.44 o 
   2   2 -20      520.19      536.08     22.14 o 
   3   2 -20      500.83      522.68     22.80 o 
   4   2 -20     1117.08     1128.89     31.17 o 
   5   2 -20      458.99      467.19     23.28 o 
   6   2 -20      396.54      401.49     23.55 o 
   7   2 -20      819.49      737.42     28.61 o 
   8   2 -20     1295.81     1314.39     38.11 o 
   9   2 -20       66.15       40.03     23.70 o 
  10   2 -20      305.62      295.36     27.39 o 
  11   2 -20      105.67      148.71     35.56 o 
  12   2 -20      729.60      747.11     46.96 o 
  13   2 -20       53.51        2.58     37.19 o 
   0   3 -20       37.52       49.51     26.10 o 
   1   3 -20     1589.74     1513.71     37.54 o 
   2   3 -20      359.22      301.41     21.18 o 
   3   3 -20      446.65      441.84     30.89 o 
   4   3 -20      414.51      446.97     28.17 o 
   5   3 -20      898.51      892.63     35.01 o 
   6   3 -20      544.05      559.81     26.00 o 
   7   3 -20      403.05      441.77     33.72 o 
   8   3 -20        1.33      -18.34     21.69 o 
   9   3 -20     1333.23     1353.97     64.69 o 
  10   3 -20       21.85       14.29     33.54 o 
  11   3 -20       63.02       63.03     35.91 o 
  12   3 -20      199.47      183.15     43.07 o 
   0   4 -20     1207.12     1156.64     58.04 o 
   1   4 -20      185.26      205.74     21.84 o 
   2   4 -20       78.84       37.91     27.40 o 
   3   4 -20      521.31      462.17     33.50 o 
   4   4 -20      894.77      942.52     42.03 o 
   5   4 -20       90.63      140.91     32.85 o 
   6   4 -20       43.69        6.81     31.88 o 
   7   4 -20      112.38      127.96     33.71 o 
   8   4 -20      547.60      504.36     40.02 o 
   9   4 -20      421.10      442.95     41.60 o 
  10   4 -20      340.16      362.81     45.69 o 
   0   5 -20      183.12      223.06     34.73 o 
   1   5 -20      256.96      300.69     26.82 o 
   2   5 -20      300.37      316.74     25.77 o 
   3   5 -20      520.32      509.37     37.49 o 
   4   5 -20      354.23      331.97     34.77 o 
   5   5 -20      764.13      739.49     42.98 o 
   6   5 -20       78.43       48.59     37.35 o 
   7   5 -20      156.14      147.64     41.10 o 
   8   5 -20      270.76      247.04     44.04 o 
   0   6 -20      188.15      138.26     47.22 o 
   1   6 -20      141.97      176.76     28.82 o 
   2   6 -20       43.98       32.15     37.52 o 
   3   6 -20        3.83      -35.58     35.58 o 
   4   6 -20      602.66      618.75     58.36 o 
   2   0 -19     6513.59     6471.53    115.31 o 
   4   0 -19     1010.05      987.45     37.83 o 
   6   0 -19      931.19      958.51     38.35 o 
   8   0 -19      388.87      370.78     48.32 o 
  10   0 -19     4014.98     3952.38    106.16 o 
  12   0 -19      324.15      249.25     46.67 o 
  14   0 -19      451.97      492.87     56.10 o 
   1   1 -19      726.19      775.43     28.83 o 
   2   1 -19      136.54      143.27     15.26 o 
   3   1 -19      574.24      564.90     20.15 o 
   4   1 -19      297.26      281.09     17.54 o 
   5   1 -19     1331.70     1244.99     30.07 o 
   6   1 -19      594.91      608.68     22.55 o 
   7   1 -19     1412.91     1444.52     37.40 o 
   8   1 -19       46.16       68.96     21.82 o 
   9   1 -19       48.67       41.60     23.07 o 
  10   1 -19      274.59      300.57     29.65 o 
  11   1 -19     1393.23     1377.30     46.11 o 
  12   1 -19      117.96      107.02     30.29 o 
  13   1 -19       21.38       20.37     35.07 o 
  14   1 -19       50.94       41.79     37.03 o 
   1   2 -19       29.93        4.03     13.40 o 
   2   2 -19     2832.30     2781.85     42.68 o 
   3   2 -19      688.63      689.44     24.29 o 
   4   2 -19       31.50       40.13     16.98 o 
   5   2 -19        9.71        1.47     17.45 o 
   6   2 -19     2111.18     2034.35     42.53 o 
   7   2 -19       19.16       20.32     20.04 o 
   8   2 -19      228.88      232.66     23.88 o 
   9   2 -19       49.62       36.15     22.50 o 
  10   2 -19     1012.46     1104.01     37.28 o 
  11   2 -19      283.47      312.93     37.08 o 
  12   2 -19      431.03      433.08     47.60 o 
  13   2 -19       67.20      124.55     37.86 o 
   1   3 -19      804.03      805.43     27.81 o 
   2   3 -19      260.98      276.91     19.68 o 
   3   3 -19     1243.18     1233.18     37.35 o 
   4   3 -19      763.85      727.98     30.85 o 
   5   3 -19      420.06      432.78     29.27 o 
   6   3 -19      133.68      130.58     19.37 o 
   7   3 -19     2096.45     1982.64     43.63 o 
   8   3 -19      190.21      128.14     28.54 o 
   9   3 -19      238.15      223.15     31.08 o 
  10   3 -19      708.34      663.78     39.48 o 
  11   3 -19       94.58       10.07     33.42 o 
  12   3 -19      452.60      377.89     46.67 o 
   1   4 -19       79.86       52.64     19.03 o 
   2   4 -19      931.07      972.91     38.99 o 
   3   4 -19      423.13      405.10     32.67 o 
   4   4 -19      715.76      734.46     38.55 o 
   5   4 -19      292.75      231.07     47.04 o 
   6   4 -19      911.46     1013.56     44.59 o 
   7   4 -19      393.99      370.09     36.16 o 
   8   4 -19      294.73      298.41     36.28 o 
   9   4 -19       32.17       -0.22     32.82 o 
  10   4 -19      390.59      427.91     46.93 o 
  11   4 -19       59.11       12.27     41.80 o 
   1   5 -19      739.26      740.62     30.63 o 
   2   5 -19      757.45      778.89     40.11 o 
   3   5 -19      612.98      636.44     38.70 o 
   4   5 -19       10.27      -10.73     40.34 o 
   5   5 -19       15.82      -12.91     31.64 o 
   6   5 -19       96.39       98.08     37.64 o 
   7   5 -19      259.39      339.08     43.73 o 
   8   5 -19       86.69      114.06     41.41 o 
   9   5 -19       11.74       38.54     41.26 o 
   1   6 -19      215.69      176.96     28.99 o 
   2   6 -19      168.05      225.91     32.69 o 
   3   6 -19      213.92      291.30     40.73 o 
   4   6 -19       32.76       38.23     37.76 o 
   5   6 -19       72.99       81.27     38.89 o 
   0   0 -18     2174.92     2269.59     73.98 o 
   2   0 -18     1221.48     1185.72     37.87 o 
   4   0 -18     8556.58     8194.01    140.93 o 
   6   0 -18      389.66      349.27     28.60 o 
   8   0 -18      532.06      561.50     34.61 o 
  10   0 -18      453.60      410.11     42.93 o 
  12   0 -18      466.21      500.68     48.94 o 
  14   0 -18      155.42      223.98     64.78 o 
   0   1 -18     1045.37     1055.81     35.73 o 
   1   1 -18     2774.49     2715.62     41.60 o 
   2   1 -18      742.22      774.18     21.90 o 
   3   1 -18      145.76      189.17     15.46 o 
   4   1 -18     1130.34     1097.70     26.61 o 
   5   1 -18     1595.99     1548.66     31.96 o 
   6   1 -18      482.30      518.22     21.12 o 
   7   1 -18      400.43      414.52     23.49 o 
   8   1 -18       38.68       12.78     20.19 o 
   9   1 -18     2716.65     2699.28     58.57 o 
  10   1 -18       97.65      118.00     26.12 o 
  11   1 -18      195.10      219.20     29.19 o 
  12   1 -18       29.08        4.36     27.02 o 
  13   1 -18      293.55      390.22     40.67 o 
  14   1 -18       25.83       67.59     36.44 o 
   0   2 -18     4974.72     4877.96    123.42 o 
   1   2 -18      401.89      388.39     16.57 o 
   2   2 -18       22.82       14.93     12.57 o 
   3   2 -18      635.61      615.62     21.99 o 
   4   2 -18     3654.55     3544.98     56.57 o 
   5   2 -18     1066.09     1045.31     29.51 o 
   6   2 -18      106.17       78.09     19.02 o 
   7   2 -18       62.20       42.95     19.84 o 
   8   2 -18      477.30      496.45     26.53 o 
   9   2 -18       46.18       18.97     22.27 o 
  10   2 -18      596.74      603.49     31.11 o 
  11   2 -18       60.11       51.35     33.04 o 
  12   2 -18     1150.45     1190.19     51.39 o 
  13   2 -18       34.87       55.01     35.65 o 
   0   3 -18      692.22      726.21     38.05 o 
   1   3 -18     1686.28     1654.99     34.37 o 
   2   3 -18       66.90       42.28     14.13 o 
   3   3 -18      509.64      476.56     29.27 o 
   4   3 -18      275.03      275.30     25.36 o 
   5   3 -18      349.71      378.71     27.46 o 
   6   3 -18      107.85      105.29     19.09 o 
   7   3 -18        2.45       -3.89     19.44 o 
   8   3 -18      123.95      155.65     28.30 o 
   9   3 -18     2298.07     2235.94     57.63 o 
  10   3 -18        9.42       -8.43     28.20 o 
  11   3 -18      274.80      260.94     38.45 o 
  12   3 -18      156.58      193.84     42.83 o 
  13   3 -18      294.79      361.56     58.74 o 
   0   4 -18      713.95      737.58     41.12 o 
   1   4 -18      160.08      158.04     20.36 o 
   2   4 -18      468.78      442.84     49.00 o 
   3   4 -18      320.15      316.59     30.08 o 
   4   4 -18     1007.10      956.18     59.25 o 
   5   4 -18      475.68      513.16     35.80 o 
   6   4 -18      234.08      252.91     32.62 o 
   7   4 -18       40.21       36.42     30.55 o 
   8   4 -18      890.25      898.18     40.89 o 
   9   4 -18      594.89      620.84     40.73 o 
  10   4 -18      603.22      602.85     44.29 o 
  11   4 -18       63.76      -13.77     38.81 o 
   0   5 -18       91.78       72.22     31.80 o 
   1   5 -18      179.20      142.61     23.06 o 
   2   5 -18       88.27       92.73     21.45 o 
   3   5 -18      193.52      134.47     31.03 o 
   4   5 -18      381.97      373.42     57.16 o 
   5   5 -18      517.61      572.53     38.94 o 
   6   5 -18      233.98      211.19     40.43 o 
   7   5 -18      182.87      150.49     39.81 o 
   8   5 -18      325.97      372.97     44.85 o 
   9   5 -18      806.85      799.90     54.46 o 
   0   6 -18      294.98      312.36     47.14 o 
   1   6 -18       84.30       33.15     36.11 o 
   2   6 -18      122.76      162.25     27.90 o 
   3   6 -18      142.51      183.65     27.50 o 
   4   6 -18      899.29     1061.58     54.37 o 
   5   6 -18       53.08       46.91     38.59 o 
   6   6 -18       62.63       54.17     41.77 o 
   2   0 -17     2297.77     2281.60     52.29 o 
   4   0 -17      590.56      613.32     32.45 o 
   6   0 -17      569.77      573.55     30.54 o 
   8   0 -17     4274.23     4358.70     89.02 o 
  10   0 -17     3814.67     3606.09     98.88 o 
  12   0 -17      525.66      555.49     49.26 o 
  14   0 -17      389.89      389.21     66.20 o 
   1   1 -17     1737.02     1699.55     34.22 o 
   2   1 -17      397.85      412.24     17.04 o 
   3   1 -17     1991.57     1929.71     33.39 o 
   4   1 -17      494.43      539.49     22.47 o 
   5   1 -17     1322.57     1281.22     28.77 o 
   6   1 -17      524.46      532.97     21.12 o 
   7   1 -17     1222.23     1186.29     33.41 o 
   8   1 -17     1156.71     1089.93     32.90 o 
   9   1 -17       68.68       77.71     21.71 o 
  10   1 -17      506.33      519.81     30.79 o 
  11   1 -17     2328.32     2345.09     60.69 o 
  12   1 -17      162.31      126.87     31.18 o 
  13   1 -17       68.41       64.23     34.59 o 
  14   1 -17       34.58       50.19     35.64 o 
   1   2 -17      260.89      265.54     14.23 o 
   2   2 -17     2254.68     2235.38     35.67 o 
   3   2 -17      322.77      325.54     20.34 o 
   4   2 -17      647.58      649.71     19.78 o 
   5   2 -17      102.25       85.77     17.03 o 
   6   2 -17     1869.30     1874.26     39.95 o 
   7   2 -17      510.62      519.32     24.99 o 
   8   2 -17      967.84      959.14     32.11 o 
   9   2 -17      400.94      422.56     27.15 o 
  10   2 -17     1531.05     1527.57     42.66 o 
  11   2 -17      731.14      688.24     41.13 o 
  12   2 -17      199.84      251.01     35.93 o 
  13   2 -17       58.66       19.46     35.10 o 
  14   2 -17      115.25      150.90     44.10 o 
   1   3 -17      974.61      974.76     25.70 o 
   2   3 -17      857.12      857.52     29.68 o 
   3   3 -17      922.82      880.07     31.26 o 
   4   3 -17       46.13       41.23     21.44 o 
   5   3 -17     1464.98     1476.68     42.02 o 
   6   3 -17      796.62      798.23     34.00 o 
   7   3 -17     1522.43     1575.32     46.20 o 
   8   3 -17      424.42      433.71     31.43 o 
   9   3 -17      189.90      205.42     29.81 o 
  10   3 -17      203.22      189.69     39.84 o 
  11   3 -17      606.59      661.52     43.49 o 
  12   3 -17      441.62      453.08     48.01 o 
  13   3 -17       22.73       73.27     42.42 o 
   1   4 -17      161.27      188.19     19.65 o 
   2   4 -17     1479.15     1473.48     47.15 o 
   3   4 -17      858.69      782.44     36.44 o 
   4   4 -17      433.95      437.39     32.66 o 
   5   4 -17       73.71       52.56     27.96 o 
   6   4 -17     1731.80     1796.06     49.37 o 
   7   4 -17      394.09      408.94     31.27 o 
   8   4 -17      467.94      503.82     34.36 o 
   9   4 -17       88.82       72.67     29.46 o 
  10   4 -17      485.28      544.50     42.64 o 
  11   4 -17       91.42       24.16     40.21 o 
  12   4 -17       27.38       10.54     42.13 o 
   1   5 -17      948.98      909.45     33.75 o 
   2   5 -17      589.94      599.18     27.81 o 
   3   5 -17      487.41      518.26     26.56 o 
   4   5 -17       41.13       46.75     29.04 o 
   5   5 -17      202.66      123.71     31.13 o 
   6   5 -17      202.48      156.97     38.25 o 
   7   5 -17      222.95      272.90     41.36 o 
   8   5 -17      171.21      136.23     41.25 o 
   9   5 -17       61.89       50.66     41.08 o 
  10   5 -17       35.95       82.31     61.76 o 
   1   6 -17      183.88      173.76     31.05 o 
   2   6 -17      826.29      839.60     37.06 o 
   3   6 -17      279.44      302.75     38.63 o 
   4   6 -17      135.40       53.87     37.88 o 
   5   6 -17      187.31      175.50     43.24 o 
   6   6 -17      146.89      215.68     42.74 o 
   0   0 -16     1401.62     1225.41     51.93 o 
   2   0 -16     2660.15     2899.88     59.96 o 
   4   0 -16     2767.68     2636.85     58.06 o 
   6   0 -16      962.26      982.07     43.49 o 
   8   0 -16      334.39      387.05     38.74 o 
  10   0 -16      775.87      773.49     83.39 o 
  12   0 -16     1844.88     1931.74     76.43 o 
  14   0 -16     2443.05     2558.56    117.44 o 
   0   1 -16      444.52      495.91     31.32 o 
   1   1 -16     5350.13     5256.78     66.36 o 
   2   1 -16      425.70      455.19     19.74 o 
   3   1 -16     1049.72     1009.17     24.24 o 
   4   1 -16      528.87      543.25     19.89 o 
   5   1 -16     1558.13     1497.98     30.67 o 
   6   1 -16      136.24      147.38     14.92 o 
   7   1 -16      726.33      747.08     38.20 o 
   8   1 -16       60.75       54.80     19.77 o 
   9   1 -16     2309.45     2324.40     47.82 o 
  10   1 -16      108.90      120.56     25.57 o 
  11   1 -16      133.71      111.98     27.52 o 
  12   1 -16       43.05        4.83     30.96 o 
  13   1 -16      954.05      891.59     46.89 o 
  14   1 -16       64.91       77.43     36.11 o 
  15   1 -16       53.16      106.18     52.37 o 
   0   2 -16     5814.30     5527.33     97.62 o 
   1   2 -16      367.11      359.84     14.43 o 
   2   2 -16       42.69       35.36     10.96 o 
   3   2 -16      130.19      126.95     15.67 o 
   4   2 -16      927.22      884.90     24.80 o 
   5   2 -16      190.68      186.94     14.54 o 
   6   2 -16     1462.96     1421.02     30.87 o 
   7   2 -16       78.58       94.10     19.37 o 
   8   2 -16      740.64      783.38     28.89 o 
   9   2 -16      127.37      121.14     22.48 o 
  10   2 -16      995.25     1053.65     43.92 o 
  11   2 -16      103.88       93.29     31.58 o 
  12   2 -16     1310.87     1396.02     53.01 o 
  13   2 -16      275.93      189.41     36.20 o 
  14   2 -16      499.69      542.46     50.33 o 
   0   3 -16     1309.46     1311.08     36.71 o 
   1   3 -16     1134.65     1107.98     34.65 o 
   2   3 -16       75.60       70.24     19.06 o 
   3   3 -16     1282.57     1282.20     36.70 o 
   4   3 -16     1961.23     1897.69     46.99 o 
   5   3 -16      505.64      527.80     29.42 o 
   6   3 -16      105.52      130.48     18.06 o 
   7   3 -16      801.06      757.22     34.11 o 
   8   3 -16      112.63      140.16     38.23 o 
   9   3 -16     2383.43     2389.16     58.46 o 
  10   3 -16       28.11        9.58     27.69 o 
  11   3 -16      135.49      145.72     34.02 o 
  12   3 -16      193.80      125.98     41.01 o 
  13   3 -16      593.90      666.24     51.63 o 
   0   4 -16     1384.52     1358.29     49.82 o 
   1   4 -16      955.33      957.40     36.09 o 
   2   4 -16      142.37       88.99     20.79 o 
   3   4 -16      374.11      353.59     30.39 o 
   4   4 -16     1705.65     1664.84     44.66 o 
   5   4 -16      124.12      109.11     24.94 o 
   6   4 -16       80.16       86.73     25.74 o 
   7   4 -16      108.15      117.09     26.43 o 
   8   4 -16     1057.40     1064.36     41.22 o 
   9   4 -16      553.88      535.22     39.92 o 
  10   4 -16      452.42      477.96     40.90 o 
  11   4 -16       28.92       14.76     37.73 o 
  12   4 -16      423.94      445.05     49.82 o 
   0   5 -16      141.59      110.18     31.65 o 
   1   5 -16      399.95      413.88     25.52 o 
   2   5 -16      186.53      165.74     22.40 o 
   3   5 -16      290.21      278.22     32.42 o 
   4   5 -16      540.18      478.05     35.52 o 
   5   5 -16     1027.81     1005.22     56.66 o 
   6   5 -16      136.82      150.56     37.17 o 
   7   5 -16      176.05      219.64     40.94 o 
   8   5 -16      293.79      255.44     42.02 o 
   9   5 -16      484.62      557.17     48.85 o 
  10   5 -16      134.81      199.02     45.21 o 
   0   6 -16      613.19      703.18     54.66 o 
   1   6 -16      435.87      514.33     35.61 o 
   2   6 -16       79.83      103.81     31.01 o 
   3   6 -16      293.68      317.14     46.83 o 
   4   6 -16      704.15      763.26     48.16 o 
   5   6 -16      127.64      113.05     39.02 o 
   6   6 -16      178.61      200.64     44.89 o 
   7   6 -16       59.07       21.79     39.21 o 
   2   0 -15     2047.64     1863.54     45.56 o 
   4   0 -15      399.31      395.55     24.52 o 
   6   0 -15     4651.14     4493.72     86.20 o 
   8   0 -15     1225.43     1234.17     52.56 o 
  10   0 -15     1129.62     1265.91     56.77 o 
  12   0 -15     1042.44     1088.96     71.35 o 
  14   0 -15      179.78       64.31     58.44 o 
   1   1 -15     2675.66     2610.35     38.10 o 
   2   1 -15      434.83      419.77     15.79 o 
   3   1 -15     5411.63     5289.18     66.94 o 
   4   1 -15     1219.25     1286.54     27.27 o 
   5   1 -15      687.91      708.26     19.64 o 
   6   1 -15        9.53        9.83     13.95 o 
   7   1 -15     1228.22     1241.17     32.99 o 
   8   1 -15     1024.24      973.12     30.33 o 
   9   1 -15      194.84      183.05     24.29 o 
  10   1 -15       41.08       67.43     24.80 o 
  11   1 -15     2023.34     2138.42     53.20 o 
  12   1 -15      158.53      169.46     32.58 o 
  13   1 -15      230.22      260.62     37.06 o 
  14   1 -15       44.53       94.06     35.83 o 
  15   1 -15      245.85      321.43     46.00 o 
   1   2 -15      257.59      300.48     13.07 o 
   2   2 -15     1825.02     1668.51     28.33 o 
   3   2 -15      285.09      289.77     20.34 o 
   4   2 -15      841.99      865.55     20.55 o 
   5   2 -15     2429.82     2425.26     38.52 o 
   6   2 -15     1391.39     1370.57     29.45 o 
   7   2 -15       74.53       66.02     18.73 o 
   8   2 -15     1507.49     1418.86     37.07 o 
   9   2 -15        1.60      -16.23     20.55 o 
  10   2 -15     1176.86     1151.48     45.09 o 
  11   2 -15      458.58      499.50     36.95 o 
  12   2 -15      396.82      394.61     37.42 o 
  13   2 -15       53.43       27.05     33.02 o 
  14   2 -15      271.87      318.54     72.80 o 
   1   3 -15      891.76      803.79     19.46 o 
   2   3 -15      369.12      402.19     36.58 o 
   3   3 -15      628.03      624.51     26.69 o 
   4   3 -15     2493.39     2415.11     50.45 o 
   5   3 -15     1415.30     1343.53     40.06 o 
   6   3 -15      168.15      167.36     17.73 o 
   7   3 -15     1966.44     2062.42     50.47 o 
   8   3 -15      205.52      174.91     32.41 o 
   9   3 -15       63.78       63.89     26.15 o 
  10   3 -15      545.42      541.68     35.73 o 
  11   3 -15     1199.93     1266.04     50.31 o 
  12   3 -15        4.22      -38.48     38.48 o 
  13   3 -15       84.99       67.37     41.14 o 
  14   3 -15        6.99       -9.38     51.62 o 
   1   4 -15     1375.48     1324.97     34.50 o 
   2   4 -15     2088.13     2034.80     34.84 o 
   3   4 -15      591.10      547.46     28.60 o 
   4   4 -15      149.86      164.96     23.44 o 
   5   4 -15       85.68       53.07     23.38 o 
   6   4 -15     1415.41     1358.42     42.38 o 
   7   4 -15      622.14      655.26     34.32 o 
   8   4 -15      757.32      750.10     36.81 o 
   9   4 -15       67.81       20.26     31.49 o 
  10   4 -15      477.80      470.21     39.82 o 
  11   4 -15      127.21      104.25     42.91 o 
  12   4 -15       74.39       95.47     42.22 o 
   1   5 -15      248.38      235.38     23.33 o 
   2   5 -15      177.79      184.19     23.00 o 
   3   5 -15      512.43      562.90     36.01 o 
   4   5 -15      299.34      328.24     32.97 o 
   5   5 -15      373.13      376.88     34.62 o 
   6   5 -15      495.69      484.74     53.12 o 
   7   5 -15      968.13      937.24     50.76 o 
   8   5 -15       53.79       43.43     37.68 o 
   9   5 -15       71.56      -16.00     37.82 o 
  10   5 -15       96.88      130.19     42.65 o 
   1   6 -15      364.74      357.33     33.52 o 
   2   6 -15      992.37     1166.35     46.76 o 
   3   6 -15      230.51      276.78     39.03 o 
   4   6 -15       83.67      146.81     37.06 o 
   5   6 -15      210.31      201.77     40.63 o 
   6   6 -15        9.12        9.67     44.31 o 
   7   6 -15      175.75      143.69     41.14 o 
   8   6 -15      172.64      216.97     45.20 o 
   1   7 -15      273.06      241.23     36.95 o 
   0   0 -14     9269.68     8914.42    206.08 o 
   2   0 -14     2812.89     3064.13     60.21 o 
   4   0 -14     1624.82     1480.88     41.31 o 
   6   0 -14     2315.39     2394.75     57.65 o 
   8   0 -14     3345.46     3455.34     87.18 o 
  10   0 -14      418.86      529.63     40.75 o 
  12   0 -14     2773.86     2875.29    150.27 o 
  14   0 -14      659.76      712.26     72.90 o 
   0   1 -14     1175.99     1265.88     34.94 o 
   1   1 -14     1137.40     1013.02     22.36 o 
   2   1 -14      274.72      281.98     13.80 o 
   3   1 -14     5376.92     5341.70     66.55 o 
   4   1 -14       91.28      100.49     12.86 o 
   5   1 -14     1275.94     1199.45     24.54 o 
   6   1 -14       71.57       90.59     14.56 o 
   7   1 -14        8.19       26.33     14.76 o 
   8   1 -14      478.46      523.60     26.73 o 
   9   1 -14     1200.03     1243.63     38.06 o 
  10   1 -14      525.26      527.47     31.34 o 
  11   1 -14      472.11      448.11     31.05 o 
  12   1 -14      584.06      612.22     39.23 o 
  13   1 -14     2314.46     2353.95     65.96 o 
  14   1 -14      210.60      211.63     42.29 o 
  15   1 -14      444.72      461.96     58.26 o 
   0   2 -14     2766.37     2570.56     53.66 o 
   1   2 -14       80.74       74.06     10.49 o 
   2   2 -14     1455.94     1564.18     35.14 o 
   3   2 -14      202.96      195.07     19.32 o 
   4   2 -14     2752.69     2622.54     81.64 o 
   5   2 -14      225.03      222.92     16.78 o 
   6   2 -14      235.57      293.09     16.28 o 
   7   2 -14      441.72      469.36     19.69 o 
   8   2 -14     1451.58     1426.34     36.74 o 
   9   2 -14      225.24      267.76     35.71 o 
  10   2 -14     1444.05     1443.19     50.14 o 
  11   2 -14       22.91      -13.98     28.24 o 
  12   2 -14     1121.60     1105.51     47.23 o 
  13   2 -14      322.96      356.77     37.48 o 
  14   2 -14      279.88      250.39     50.28 o 
  15   2 -14       45.53       -2.05     49.39 o 
   0   3 -14      418.03      446.15     21.14 o 
   1   3 -14     1915.06     1867.12     34.03 o 
   2   3 -14      259.14      293.67     21.97 o 
   3   3 -14     1934.36     1796.88     41.04 o 
   4   3 -14      103.45      123.95     20.35 o 
   5   3 -14     1971.84     1886.36     57.98 o 
   6   3 -14       33.19       52.77     15.92 o 
   7   3 -14     1175.55     1145.53     38.15 o 
   8   3 -14     1062.54     1045.34     37.29 o 
   9   3 -14     1162.02     1186.67     41.40 o 
  10   3 -14      459.32      416.46     38.03 o 
  11   3 -14      107.91      122.81     32.01 o 
  12   3 -14       14.95       35.54     43.81 o 
  13   3 -14      625.87      750.40     53.10 o 
  14   3 -14       16.33       -5.61     40.67 o 
   0   4 -14     2201.25     2127.96     61.57 o 
   1   4 -14      803.55      730.55     21.55 o 
   2   4 -14      991.32      993.55     26.98 o 
   3   4 -14     1150.97     1159.52     35.67 o 
   4   4 -14     1552.39     1582.03     42.52 o 
   5   4 -14      866.09      893.21     34.02 o 
   6   4 -14     1563.19     1488.13     45.29 o 
   7   4 -14      669.25      643.75     33.26 o 
   8   4 -14      875.39      928.73     40.47 o 
   9   4 -14      238.31      243.35     33.85 o 
  10   4 -14      109.57      168.06     35.13 o 
  11   4 -14       36.62      -19.12     45.45 o 
  12   4 -14      138.42      120.94     41.20 o 
  13   4 -14      122.38      127.99     44.13 o 
   0   5 -14     1068.70     1034.37     49.89 o 
   1   5 -14      676.91      648.11     28.14 o 
   2   5 -14       67.65       46.16     26.29 o 
   3   5 -14      902.19      886.51     39.12 o 
   4   5 -14      396.60      463.44     34.18 o 
   5   5 -14      874.64      811.99     39.65 o 
   6   5 -14        4.47      -22.92     33.48 o 
   7   5 -14       39.04      -11.35     34.85 o 
   8   5 -14      239.46      259.78     36.14 o 
   9   5 -14     1520.27     1657.19     59.23 o 
  10   5 -14      453.63      492.08     42.69 o 
  11   5 -14       43.94      116.83     52.32 o 
   0   6 -14        1.06      -16.49     38.94 o 
   1   6 -14      306.58      371.26     33.66 o 
   2   6 -14       17.54       67.04     38.44 o 
   3   6 -14      428.11      373.59     39.48 o 
   4   6 -14      690.19      733.42     45.64 o 
   5   6 -14      427.60      416.34     43.00 o 
   6   6 -14       21.13      -37.49     37.49 o 
   7   6 -14       22.06       87.74     39.88 o 
   8   6 -14      495.77      471.57     55.14 o 
   0   7 -14      475.74      473.41     57.74 o 
   1   7 -14      368.86      377.30     38.28 o 
   2   7 -14      176.12      116.60     35.04 o 
   3   7 -14      129.61      121.15     47.39 o 
   2   0 -13     7702.19     7490.98    124.60 o 
   4   0 -13     1004.96     1043.06     33.74 o 
   6   0 -13     8454.41     8226.46    124.23 o 
   8   0 -13      645.56      614.03     39.01 o 
  10   0 -13      557.48      575.27     47.34 o 
  12   0 -13      453.40      445.80     45.41 o 
  14   0 -13      433.18      467.87     66.66 o 
   1   1 -13     1627.76     1673.19     28.67 o 
   2   1 -13       34.77       25.89     10.90 o 
   3   1 -13     2881.23     2780.85     39.54 o 
   4   1 -13     1032.06     1036.55     21.46 o 
   5   1 -13       44.97       26.38     11.59 o 
   6   1 -13       90.21      100.49     14.31 o 
   7   1 -13     3501.81     3291.27     49.24 o 
   8   1 -13      169.40      162.53     19.69 o 
   9   1 -13      220.68      181.40     23.49 o 
  10   1 -13      117.28       77.78     23.42 o 
  11   1 -13     1978.38     2063.42     57.81 o 
  12   1 -13      338.01      306.58     34.56 o 
  13   1 -13      140.76      175.60     34.08 o 
  14   1 -13       52.16       34.10     38.64 o 
  15   1 -13      296.21      384.13     55.55 o 
   1   2 -13      577.82      581.46     15.82 o 
   2   2 -13     7825.16     7551.67    106.12 o 
   3   2 -13     2945.34     2997.65     52.79 o 
   4   2 -13      649.96      710.80     25.72 o 
   5   2 -13      102.78      124.98     12.59 o 
   6   2 -13     1343.92     1337.08     29.77 o 
   7   2 -13       23.72       41.78     14.75 o 
   8   2 -13      383.90      363.27     23.05 o 
   9   2 -13      267.75      230.19     26.43 o 
  10   2 -13      861.16      857.34     39.63 o 
  11   2 -13       67.59       67.38     28.82 o 
  12   2 -13      692.64      752.43     41.96 o 
  13   2 -13       49.44       15.93     32.50 o 
  14   2 -13     1485.47     1530.01     63.39 o 
  15   2 -13       23.63        0.89     47.69 o 
   1   3 -13     1894.27     1883.18     30.51 o 
   2   3 -13      394.04      393.97     23.44 o 
   3   3 -13     1408.30     1445.19     37.05 o 
   4   3 -13      261.62      296.32     23.58 o 
   5   3 -13      299.60      309.99     23.94 o 
   6   3 -13      210.23      251.12     19.81 o 
   7   3 -13     1716.10     1706.84     49.64 o 
   8   3 -13      713.10      719.39     32.77 o 
   9   3 -13      200.95      174.46     27.39 o 
  10   3 -13      280.25      281.95     32.96 o 
  11   3 -13     1314.65     1392.60     51.06 o 
  12   3 -13       67.60      141.32     51.06 o 
  13   3 -13      160.05      111.60     42.18 o 
  14   3 -13       51.63       76.23     50.18 o 
   1   4 -13      608.93      596.07     24.62 o 
   2   4 -13     1054.18     1113.28     29.84 o 
   3   4 -13      422.92      422.65     19.24 o 
   4   4 -13      104.81      117.56     15.72 o 
   5   4 -13       90.36      101.54     22.76 o 
   6   4 -13     1393.16     1338.07     41.54 o 
   7   4 -13      220.43      177.31     27.63 o 
   8   4 -13     1016.07     1091.38     40.12 o 
   9   4 -13       75.02       54.14     31.06 o 
  10   4 -13      696.15      761.41     47.85 o 
  11   4 -13      445.02      533.03     46.57 o 
  12   4 -13      159.40      178.26     42.85 o 
  13   4 -13        4.39      -17.98     39.90 o 
   1   5 -13       79.38       59.05     24.99 o 
   2   5 -13      213.79      213.83     27.27 o 
   3   5 -13     1074.35     1130.29     41.94 o 
   4   5 -13       98.79       54.46     28.11 o 
   5   5 -13      260.87      310.53     36.28 o 
   6   5 -13      455.81      550.49     36.90 o 
   7   5 -13     1168.43     1205.31     47.47 o 
   8   5 -13      488.80      468.07     39.09 o 
   9   5 -13      301.12      267.14     37.32 o 
  10   5 -13      428.96      449.83     46.45 o 
  11   5 -13      425.44      489.09     48.13 o 
   1   6 -13       27.35       22.99     28.96 o 
   2   6 -13      839.13      888.82     53.60 o 
   3   6 -13      145.15      109.00     50.43 o 
   4   6 -13       90.88      133.31     42.29 o 
   5   6 -13      306.69      281.02     40.43 o 
   6   6 -13      217.37      184.42     61.43 o 
   7   6 -13       77.38        1.00     44.47 o 
   8   6 -13        9.72       58.63     47.01 o 
   1   7 -13      142.75      211.49     36.85 o 
   2   7 -13      579.41      549.16     42.13 o 
   3   7 -13      367.40      343.04     59.87 o 
   4   7 -13       75.23       93.14     47.06 o 
   0   0 -12     6395.03     6024.53    142.34 o 
   2   0 -12     1986.27     2048.40     44.49 o 
   4   0 -12     3226.37     3131.04     63.81 o 
   6   0 -12     1133.68     1134.40     34.63 o 
   8   0 -12     2413.53     2347.67     67.44 o 
  10   0 -12      467.55      456.68     61.14 o 
  12   0 -12     4183.88     3871.55    133.46 o 
  14   0 -12      628.80      527.48     64.91 o 
  16   0 -12       94.34       99.66     89.45 o 
   0   1 -12     2806.48     2833.07     54.72 o 
   1   1 -12     3299.95     3293.08     42.15 o 
   2   1 -12     1334.95     1381.83     24.92 o 
   3   1 -12     1427.44     1485.67     27.02 o 
   4   1 -12      942.16      933.86     20.16 o 
   5   1 -12     3803.03     3766.39     50.86 o 
   6   1 -12      644.63      634.05     19.58 o 
   7   1 -12       86.99       69.60     16.03 o 
   8   1 -12       45.90       38.55     22.42 o 
   9   1 -12     1895.97     1891.82     45.65 o 
  10   1 -12      209.09      234.24     25.09 o 
  11   1 -12      176.64      205.31     30.35 o 
  12   1 -12      410.36      413.73     36.13 o 
  13   1 -12     2059.48     2068.49     68.44 o 
  14   1 -12        0.10        9.70     48.03 o 
  15   1 -12      690.12      845.37     61.86 o 
  16   1 -12       40.52       25.76     51.35 o 
   0   2 -12     5326.69     5128.51     88.40 o 
   1   2 -12      224.76      236.09     12.50 o 
   2   2 -12       55.33       83.02     15.74 o 
   3   2 -12      161.05      167.49     17.96 o 
   4   2 -12     4924.34     4816.09     74.34 o 
   5   2 -12      353.67      382.18     14.83 o 
   6   2 -12      418.50      435.77     17.57 o 
   7   2 -12      460.05      472.76     19.12 o 
   8   2 -12     1910.25     1848.05     45.81 o 
   9   2 -12      240.89      277.81     29.47 o 
  10   2 -12      490.64      493.42     34.15 o 
  11   2 -12       42.47       58.33     28.57 o 
  12   2 -12      538.97      577.88     38.54 o 
  13   2 -12       73.37       59.08     31.65 o 
  14   2 -12      349.84      340.24     53.64 o 
  15   2 -12       51.71      132.14     51.27 o 
   0   3 -12     1174.45     1279.95     33.50 o 
   1   3 -12     2860.29     2868.80     44.76 o 
   2   3 -12      270.43      286.82     25.91 o 
   3   3 -12     1402.57     1307.88     47.61 o 
   4   3 -12      396.74      399.51     24.12 o 
   5   3 -12     2159.22     2045.66     38.93 o 
   6   3 -12      546.93      544.83     23.55 o 
   7   3 -12      182.38      165.01     24.07 o 
   8   3 -12      771.68      786.61     45.16 o 
   9   3 -12      607.95      664.66     33.61 o 
  10   3 -12      387.42      384.87     33.34 o 
  11   3 -12        3.21        5.33     29.03 o 
  12   3 -12       89.68       70.96     38.36 o 
  13   3 -12     1328.19     1454.40     67.62 o 
  14   3 -12      102.09      146.64     43.20 o 
   0   4 -12     4040.91     3979.04     68.37 o 
   1   4 -12      238.70      231.37     18.32 o 
   2   4 -12      904.17      867.10     28.29 o 
   3   4 -12      230.41      204.43     16.73 o 
   4   4 -12     2069.21     1974.84     38.88 o 
   5   4 -12     2099.34     2075.00     48.05 o 
   6   4 -12        1.60       11.74     22.48 o 
   7   4 -12     1054.97     1055.03     37.33 o 
   8   4 -12     1990.47     1982.26     51.78 o 
   9   4 -12      253.23      188.68     33.37 o 
  10   4 -12      186.32      146.38     36.95 o 
  11   4 -12       39.22       62.00     37.09 o 
  12   4 -12      167.88      172.12     41.61 o 
  13   4 -12      121.52       54.95     41.60 o 
   0   5 -12     2283.25     2119.27    114.45 o 
   1   5 -12     1103.86     1082.20     39.49 o 
   2   5 -12      283.13      309.87     29.67 o 
   3   5 -12     1285.46     1352.59     47.13 o 
   4   5 -12      473.00      522.11     29.59 o 
   5   5 -12      227.69      221.90     29.77 o 
   6   5 -12       13.04      -20.90     27.05 o 
   7   5 -12      241.02      263.87     32.75 o 
   8   5 -12      408.46      422.08     38.27 o 
   9   5 -12      924.59     1027.86     47.34 o 
  10   5 -12      185.74      215.55     40.26 o 
  11   5 -12       48.61       16.75     40.03 o 
   0   6 -12     1211.07     1312.36     71.00 o 
   1   6 -12       50.82       21.95     36.21 o 
   2   6 -12      244.31      210.27     54.03 o 
   3   6 -12      223.35      207.83     42.22 o 
   4   6 -12      493.40      565.16     57.55 o 
   5   6 -12      319.52      387.92     47.46 o 
   6   6 -12       18.88      -41.38     41.38 o 
   7   6 -12       45.47       72.41     54.88 o 
   8   6 -12      521.32      541.89    100.87 o 
   9   6 -12      598.38      668.18     61.47 o 
   0   7 -12      869.69      982.53     68.08 o 
   1   7 -12       78.91       43.46     33.90 o 
   2   7 -12       14.88      -16.85     42.18 o 
   3   7 -12      488.42      512.11     53.41 o 
   4   7 -12      490.38      564.80     57.33 o 
   2   0 -11     4500.32     4394.99     78.67 o 
   4   0 -11     2079.24     2323.22     50.93 o 
   6   0 -11     4040.80     3802.81     65.26 o 
   8   0 -11      410.35      445.21     33.73 o 
  10   0 -11      645.69      723.99     44.30 o 
  12   0 -11      693.12      758.00     65.11 o 
  14   0 -11      843.44      936.51    107.91 o 
  16   0 -11     1496.12     1612.45    142.31 o 
   1   1 -11     2634.21     2594.38     36.82 o 
   2   1 -11     1323.85     1377.96     24.33 o 
   3   1 -11     3545.58     3377.85     41.10 o 
   4   1 -11     1901.34     2017.64     29.20 o 
   5   1 -11     2445.05     2453.06     37.40 o 
   6   1 -11      843.79      869.50     23.22 o 
   7   1 -11     3320.62     3366.60     49.63 o 
   8   1 -11       56.69       60.01     17.17 o 
   9   1 -11      261.95      223.11     22.67 o 
  10   1 -11       16.41       27.85     26.41 o 
  11   1 -11     2020.00     2079.41     57.53 o 
  12   1 -11      154.25      183.74     30.21 o 
  13   1 -11       28.94       46.91     34.03 o 
  14   1 -11      217.65      206.10     40.36 o 
  15   1 -11      660.53      635.99     61.35 o 
  16   1 -11      316.29      271.63     51.79 o 
   1   2 -11      312.83      303.51     13.52 o 
   2   2 -11     5876.86     5692.43     81.83 o 
   3   2 -11      588.51      652.50     23.42 o 
   4   2 -11      360.13      359.86     20.99 o 
   5   2 -11       15.27        5.45     11.13 o 
   6   2 -11     1450.48     1399.20     28.83 o 
   7   2 -11      115.66      116.76     15.23 o 
   8   2 -11     1479.73     1468.36     41.48 o 
   9   2 -11      910.81      876.89     38.27 o 
  10   2 -11     1397.38     1409.42     47.55 o 
  11   2 -11      486.59      505.97     33.86 o 
  12   2 -11      469.15      483.84     37.52 o 
  13   2 -11       47.84       43.90     36.36 o 
  14   2 -11      969.18      909.49     64.49 o 
  15   2 -11      221.36      178.98     50.74 o 
   1   3 -11     1411.93     1349.72     27.82 o 
   2   3 -11      447.60      462.01     21.55 o 
   3   3 -11     2173.75     2015.34     41.94 o 
   4   3 -11       41.45       84.70     18.45 o 
   5   3 -11     1096.53     1172.46     28.89 o 
   6   3 -11      983.92      959.43     27.06 o 
   7   3 -11     1073.12     1070.38     34.72 o 
   8   3 -11      183.77      209.47     25.32 o 
   9   3 -11       54.08       58.14     24.70 o 
  10   3 -11        3.64      -17.18     27.24 o 
  11   3 -11     2271.51     2272.61     71.99 o 
  12   3 -11       90.09      176.70     38.70 o 
  13   3 -11       41.98       18.44     39.76 o 
  14   3 -11      291.57      364.57     53.86 o 
   1   4 -11     1216.52     1209.70     24.51 o 
   2   4 -11     1552.15     1529.45     29.35 o 
   3   4 -11      323.01      283.18     18.04 o 
   4   4 -11      183.37      195.82     17.45 o 
   5   4 -11      399.61      389.02     26.11 o 
   6   4 -11     2892.48     2834.38     57.80 o 
   7   4 -11       67.91       62.48     24.21 o 
   8   4 -11      546.52      541.32     32.49 o 
   9   4 -11      326.27      335.66     34.16 o 
  10   4 -11      707.56      841.46     48.04 o 
  11   4 -11      647.63      651.95     47.41 o 
  12   4 -11      187.85      177.20     41.12 o 
  13   4 -11       70.80       75.71     67.85 o 
   1   5 -11      385.12      392.17     33.71 o 
   2   5 -11      788.98      844.88     35.85 o 
   3   5 -11     2528.53     2552.94     54.38 o 
   4   5 -11       98.93       86.60     23.26 o 
   5   5 -11      256.28      252.52     30.04 o 
   6   5 -11      180.77      158.39     31.56 o 
   7   5 -11      647.64      667.63     38.62 o 
   8   5 -11      202.24      243.61     33.66 o 
   9   5 -11      418.59      409.11     39.05 o 
  10   5 -11      135.34      198.62     41.19 o 
  11   5 -11       83.69       82.72     40.35 o 
  12   5 -11       58.34       37.91     63.55 o 
   1   6 -11      167.50      179.29     39.36 o 
   2   6 -11      722.24      725.47     50.92 o 
   3   6 -11      588.80      606.32     48.34 o 
   4   6 -11      424.26      430.10     46.45 o 
   5   6 -11       44.50       28.87     60.13 o 
   6   6 -11      702.49      649.85     54.69 o 
   7   6 -11      199.08      153.68     45.46 o 
   8   6 -11       84.28       47.74     72.67 o 
   9   6 -11       31.16       61.20     54.84 o 
   1   7 -11       94.25       54.76     34.41 o 
   2   7 -11      229.09      262.58     47.27 o 
   3   7 -11      513.26      526.36     51.98 o 
   4   7 -11      243.45      245.17     47.94 o 
   5   7 -11       17.98       19.84     46.70 o 
   0   0 -10    15191.77    14498.21    331.55 o 
   2   0 -10      818.79      792.79     27.71 o 
   4   0 -10     1541.69     1431.63     32.60 o 
   6   0 -10     1802.82     1771.30     39.65 o 
   8   0 -10     2096.62     1965.47     95.87 o 
  10   0 -10      323.16      369.09     47.97 o 
  12   0 -10      296.52      267.91     53.62 o 
  14   0 -10     1660.12     1737.91     94.97 o 
  16   0 -10      269.37      373.16     98.21 o 
   0   1 -10     1937.00     1852.76     39.40 o 
   1   1 -10     5765.02     5785.88     66.97 o 
   2   1 -10     2657.14     2662.68     33.52 o 
   3   1 -10     3919.82     3935.59     44.06 o 
   4   1 -10      199.17      220.20     11.42 o 
   5   1 -10    11157.08    11240.77    128.15 o 
   6   1 -10      438.25      479.53     20.87 o 
   7   1 -10      674.56      698.56     21.05 o 
   8   1 -10        4.19       -6.03     15.71 o 
   9   1 -10      588.66      621.59     27.98 o 
  10   1 -10      297.06      343.68     29.44 o 
  11   1 -10      550.28      508.11     33.42 o 
  12   1 -10       93.42       85.79     27.72 o 
  13   1 -10     1837.97     1790.54     65.30 o 
  14   1 -10      188.16      171.09     38.88 o 
  15   1 -10      111.50       12.30     46.04 o 
  16   1 -10       76.92      118.61     50.14 o 
   0   2 -10     4706.17     4600.69     79.35 o 
   1   2 -10     2800.72     2995.14     43.46 o 
   2   2 -10     3076.13     3229.98     52.23 o 
   3   2 -10     3678.16     3780.86     60.00 o 
   4   2 -10     3761.84     3784.62     60.70 o 
   5   2 -10      161.54      168.42     13.71 o 
   6   2 -10      218.77      203.28     21.11 o 
   7   2 -10      301.56      359.02     22.43 o 
   8   2 -10     1950.94     1869.15     40.60 o 
   9   2 -10      532.57      583.62     32.15 o 
  10   2 -10     1359.83     1294.70     44.92 o 
  11   2 -10      265.25      276.46     32.24 o 
  12   2 -10     1056.06     1064.85     44.21 o 
  13   2 -10       70.05       70.59     36.38 o 
  14   2 -10     1141.48     1156.94     67.17 o 
  15   2 -10      169.93      134.16     49.18 o 
   0   3 -10      290.85      302.01     15.40 o 
   1   3 -10      594.46      583.63     23.27 o 
   2   3 -10      774.18      855.76     24.41 o 
   3   3 -10      429.09      413.91     18.90 o 
   4   3 -10      162.92      194.10     19.41 o 
   5   3 -10     2597.28     2498.57     43.68 o 
   6   3 -10      680.66      687.55     24.34 o 
   7   3 -10     1298.85     1244.22     32.82 o 
   8   3 -10     1861.62     1796.36     46.58 o 
   9   3 -10     1062.84     1088.44     40.96 o 
  10   3 -10      146.32      212.04     32.21 o 
  11   3 -10       44.67       -1.44     34.18 o 
  12   3 -10       27.45       15.95     36.01 o 
  13   3 -10     2122.95     2046.03     72.63 o 
  14   3 -10       45.55        6.69     74.21 o 
  15   3 -10      105.77       83.85     49.16 o 
   0   4 -10     7844.25     7818.28    136.07 o 
   1   4 -10      113.84      117.48     12.69 o 
   2   4 -10       88.93       92.10     16.24 o 
   3   4 -10      869.93      858.73     22.23 o 
   4   4 -10     1508.13     1399.15     32.98 o 
   5   4 -10      748.98      707.51     39.13 o 
   6   4 -10        9.54        4.43     22.04 o 
   7   4 -10      691.12      689.42     32.29 o 
   8   4 -10     1177.95     1210.09     44.54 o 
   9   4 -10      301.86      347.69     34.68 o 
  10   4 -10      293.11      250.24     38.81 o 
  11   4 -10        5.86      -34.94     34.94 o 
  12   4 -10      408.47      417.56     46.08 o 
  13   4 -10       21.56      103.12     41.57 o 
   0   5 -10     3032.43     2885.92    103.89 o 
   1   5 -10      577.83      553.55     26.97 o 
   2   5 -10     1201.59     1183.86     37.02 o 
   3   5 -10      188.84      181.08     24.25 o 
   4   5 -10     1284.98     1198.20     41.91 o 
   5   5 -10     1459.86     1475.71     48.88 o 
   6   5 -10      233.93      198.81     31.14 o 
   7   5 -10      248.87      284.98     35.42 o 
   8   5 -10      500.30      488.55     38.11 o 
   9   5 -10     1071.68     1040.16     53.14 o 
  10   5 -10      237.28      271.44     41.70 o 
  11   5 -10        3.51      -38.32     38.58 o 
  12   5 -10       15.61      -17.42     39.74 o 
   0   6 -10      700.21      738.64     57.10 o 
   1   6 -10      272.94      236.66     41.05 o 
   2   6 -10      185.17      174.77     43.15 o 
   3   6 -10      862.64      840.06     53.32 o 
   4   6 -10      501.14      461.63     47.87 o 
   5   6 -10      224.18      210.46     44.75 o 
   6   6 -10      103.44      217.86     45.12 o 
   7   6 -10       58.67      110.65     44.46 o 
   8   6 -10      369.18      293.69     51.80 o 
   9   6 -10      246.05      243.24     59.90 o 
   0   7 -10      285.09      254.58     82.62 o 
   1   7 -10      479.95      543.49     52.02 o 
   2   7 -10       15.67        2.28     43.16 o 
   3   7 -10       93.98       30.83     42.37 o 
   4   7 -10      105.31       75.37     45.08 o 
   5   7 -10      367.53      494.36     54.37 o 
   2   0  -9       94.41       83.09     15.30 o 
   4   0  -9      359.28      347.45     17.48 o 
   6   0  -9    10565.70    10397.39    167.28 o 
   8   0  -9     1496.40     1541.18     54.90 o 
  10   0  -9     2502.20     2418.22     74.55 o 
  12   0  -9      851.88      882.69    109.28 o 
  14   0  -9      128.43      181.41     52.66 o 
  16   0  -9     1179.23     1161.87    119.12 o 
   1   1  -9     9490.85     9359.36    105.32 o 
   2   1  -9     1410.46     1426.47     23.25 o 
   3   1  -9     2651.55     2467.43     30.42 o 
   4   1  -9      674.55      710.50     17.94 o 
   5   1  -9     4552.22     4584.36     58.11 o 
   6   1  -9      181.00      180.98     14.31 o 
   7   1  -9     2348.71     2400.18     38.83 o 
   8   1  -9      337.22      343.69     20.01 o 
   9   1  -9      406.16      451.80     29.53 o 
  10   1  -9      138.64      196.68     26.78 o 
  11   1  -9     1004.11     1053.94     41.42 o 
  12   1  -9      215.49      182.62     34.02 o 
  13   1  -9       97.75       73.48     33.68 o 
  14   1  -9      371.26      423.71     43.25 o 
  15   1  -9     2049.89     1965.51     84.95 o 
  16   1  -9      379.92      322.70     56.72 o 
   1   2  -9      398.89      429.33     17.02 o 
   2   2  -9      797.42      677.37     21.93 o 
   3   2  -9      610.96      749.05     25.66 o 
   4   2  -9     1061.14     1019.95     24.20 o 
   5   2  -9      627.60      700.40     19.30 o 
   6   2  -9     6397.97     6435.01     85.91 o 
   7   2  -9      690.97      691.26     31.40 o 
   8   2  -9      441.32      466.58     22.89 o 
   9   2  -9      168.44      120.68     26.37 o 
  10   2  -9      871.14      879.55     37.18 o 
  11   2  -9      274.53      268.50     30.28 o 
  12   2  -9     1080.95     1141.95     45.42 o 
  13   2  -9       45.05       14.75     41.03 o 
  14   2  -9      832.55      805.37     58.35 o 
  15   2  -9      442.82      454.26     56.44 o 
  16   2  -9      374.19      528.18     60.16 o 
   1   3  -9     2022.28     1938.92     28.62 o 
   2   3  -9      160.87      188.06     10.69 o 
   3   3  -9     3385.06     3335.55     42.61 o 
   4   3  -9       25.50       39.61     13.07 o 
   5   3  -9      959.20      935.24     25.95 o 
   6   3  -9      148.91      133.44     17.14 o 
   7   3  -9     1088.20     1038.51     29.71 o 
   8   3  -9       12.49      -22.88     22.88 o 
   9   3  -9      176.84      188.15     27.58 o 
  10   3  -9      894.24      853.51     39.02 o 
  11   3  -9     1479.23     1483.02     57.72 o 
  12   3  -9      105.42       94.56     38.10 o 
  13   3  -9      224.67      191.43     40.87 o 
  14   3  -9       68.06       19.95     47.74 o 
  15   3  -9      604.03      625.87     62.77 o 
   1   4  -9      128.20      152.50     13.23 o 
   2   4  -9     3571.67     3474.12     46.21 o 
   3   4  -9      676.97      701.18     29.47 o 
   4   4  -9     3213.84     3084.56     46.48 o 
   5   4  -9      302.95      294.00     24.15 o 
   6   4  -9      585.95      632.86     29.64 o 
   7   4  -9      368.66      349.75     27.19 o 
   8   4  -9      278.20      274.38     31.80 o 
   9   4  -9      834.95      891.52     51.51 o 
  10   4  -9      695.78      716.19     45.96 o 
  11   4  -9      549.58      560.43     65.70 o 
  12   4  -9      209.75      241.06     42.14 o 
  13   4  -9      295.92      295.47     44.58 o 
  14   4  -9      165.32      208.49     52.18 o 
   1   5  -9     1016.43      994.37     33.37 o 
   2   5  -9     1146.52     1101.91     42.88 o 
   3   5  -9      988.68      948.99     33.02 o 
   4   5  -9      251.95      260.49     28.16 o 
   5   5  -9      275.53      263.91     29.76 o 
   6   5  -9      505.36      463.07     33.22 o 
   7   5  -9     1163.09     1244.59     46.28 o 
   8   5  -9       57.44       14.52     28.75 o 
   9   5  -9       19.47       68.16     34.86 o 
  10   5  -9      485.31      467.59     60.09 o 
  11   5  -9      388.60      431.97     46.10 o 
  12   5  -9      530.25      584.34     49.83 o 
   1   6  -9      578.81      557.02     50.43 o 
   2   6  -9      321.52      436.20     50.04 o 
   3   6  -9     1405.71     1445.66     69.99 o 
   4   6  -9       24.53       36.29     39.33 o 
   5   6  -9      153.54      119.24     41.82 o 
   6   6  -9      853.89      886.61     56.54 o 
   7   6  -9      124.93      124.14     38.08 o 
   8   6  -9       72.18       67.73     38.62 o 
   9   6  -9       44.96       -7.01     42.32 o 
  10   6  -9      320.22      358.01     53.93 o 
   1   7  -9      253.33      285.73     46.46 o 
   2   7  -9      409.86      358.08     48.14 o 
   3   7  -9      291.28      304.48     48.89 o 
   4   7  -9       84.94       43.52     70.51 o 
   5   7  -9      176.76      248.54     49.91 o 
   6   7  -9      162.12      266.12     80.41 o 
   0   0  -8      710.45      697.68     39.41 o 
   2   0  -8       42.10       29.25     14.41 o 
   4   0  -8    12448.33    12551.38    176.46 o 
   6   0  -8     1998.84     2064.08     61.61 o 
   8   0  -8     3070.72     2910.00     78.17 o 
  10   0  -8      522.16      507.38     49.38 o 
  12   0  -8      453.15      493.75     52.13 o 
  14   0  -8     2325.40     2278.11     99.41 o 
  16   0  -8      661.38      616.72    105.01 o 
   0   1  -8     2680.49     2579.71     51.15 o 
   1   1  -8     5112.95     4968.84     63.73 o 
   2   1  -8     3294.73     3203.02     41.37 o 
   3   1  -8     1653.87     1590.13     22.18 o 
   4   1  -8      560.17      605.76     20.08 o 
   5   1  -8     4929.83     4845.96     61.21 o 
   6   1  -8      560.55      665.96     19.47 o 
   7   1  -8      441.46      441.62     19.57 o 
   8   1  -8     1217.15     1240.61     39.54 o 
   9   1  -8     3270.64     3202.30     63.97 o 
  10   1  -8      135.40      124.46     25.49 o 
  11   1  -8      191.04      177.35     27.62 o 
  12   1  -8      397.66      395.88     38.04 o 
  13   1  -8     1356.47     1463.53     57.69 o 
  14   1  -8       89.67      105.43     43.67 o 
  15   1  -8       94.61      127.64     47.89 o 
  16   1  -8      310.26      258.08     52.84 o 
   0   2  -8     7086.22     6790.20    133.17 o 
   1   2  -8     1276.40     1297.40     21.63 o 
   2   2  -8      186.50      206.37     15.63 o 
   3   2  -8      528.10      594.92     21.66 o 
   4   2  -8     6929.46     6796.62     80.33 o 
   5   2  -8     1180.36     1257.92     33.60 o 
   6   2  -8      121.59      113.92     15.65 o 
   7   2  -8        7.52       26.03     14.93 o 
   8   2  -8      132.74      107.61     20.06 o 
   9   2  -8      178.38      205.85     25.96 o 
  10   2  -8      534.34      477.85     32.17 o 
  11   2  -8      654.16      593.41     35.32 o 
  12   2  -8     1431.30     1449.73     49.41 o 
  13   2  -8       34.09      -14.99     39.78 o 
  14   2  -8     2106.73     2072.61     85.02 o 
  15   2  -8      653.19      693.67     60.70 o 
  16   2  -8      385.45      480.33     58.45 o 
   0   3  -8      962.69      999.30     34.27 o 
   1   3  -8     2918.74     2865.69     37.37 o 
   2   3  -8      388.46      439.74     14.48 o 
   3   3  -8      468.20      452.53     16.61 o 
   4   3  -8      874.13      875.19     24.11 o 
   5   3  -8     2387.23     2285.29     49.20 o 
   6   3  -8     1187.01     1137.95     30.21 o 
   7   3  -8      826.87      805.79     27.07 o 
   8   3  -8      554.06      566.07     28.41 o 
   9   3  -8     1665.02     1752.67     50.79 o 
  10   3  -8        3.50      -21.90     25.11 o 
  11   3  -8       83.11       76.33     33.55 o 
  12   3  -8      113.04      100.60     36.93 o 
  13   3  -8     1168.23     1224.41     65.63 o 
  14   3  -8       24.22      -43.54     43.54 o 
  15   3  -8       76.40       20.61     49.58 o 
   0   4  -8     1821.27     1772.69     44.99 o 
   1   4  -8      922.71      917.77     25.65 o 
   2   4  -8      106.15       94.28     12.99 o 
   3   4  -8      360.08      359.98     16.76 o 
   4   4  -8     3850.86     3771.69     53.23 o 
   5   4  -8      111.35      102.04     17.39 o 
   6   4  -8      370.62      374.26     25.97 o 
   7   4  -8      109.44      110.06     23.52 o 
   8   4  -8     1150.89     1178.77     43.78 o 
   9   4  -8      882.12      959.36     47.85 o 
  10   4  -8      429.03      417.34     53.31 o 
  11   4  -8      148.58       86.07     53.17 o 
  12   4  -8      685.83      724.12     48.65 o 
  13   4  -8      261.75      281.12     52.05 o 
  14   4  -8      628.79      655.12     63.25 o 
   0   5  -8      381.15      420.31     38.14 o 
   1   5  -8      425.18      452.97     30.77 o 
   2   5  -8      229.54      249.11     24.15 o 
   3   5  -8      119.67      106.96     22.26 o 
   4   5  -8      929.17      962.24     37.54 o 
   5   5  -8     2142.78     2152.84     57.23 o 
   6   5  -8      305.94      307.08     30.71 o 
   7   5  -8     1289.44     1314.23     47.38 o 
   8   5  -8      939.56      934.36     43.39 o 
   9   5  -8      923.38      917.17     48.76 o 
  10   5  -8      356.47      313.98     40.76 o 
  11   5  -8       48.80      111.02     40.44 o 
  12   5  -8      328.96      318.64     45.08 o 
   0   6  -8     1333.44     1484.92    118.46 o 
   1   6  -8      449.44      553.98     79.43 o 
   2   6  -8       31.67       85.81     37.19 o 
   3   6  -8       60.74       33.32     36.62 o 
   4   6  -8      610.02      670.75     52.42 o 
   5   6  -8      208.31      236.30     35.98 o 
   6   6  -8       87.92       93.10     35.41 o 
   7   6  -8      318.15      319.93     40.69 o 
   8   6  -8      785.20      744.49     56.70 o 
   9   6  -8      295.70      277.88     47.43 o 
  10   6  -8      137.05      156.25     48.51 o 
   0   7  -8      303.60      206.31     83.29 o 
   1   7  -8      289.08      311.75     51.36 o 
   2   7  -8        9.83      -24.89     42.83 o 
   3   7  -8       65.04       45.62     42.79 o 
   4   7  -8      408.00      417.22     50.23 o 
   5   7  -8      632.64      737.04     58.98 o 
   6   7  -8      142.69      123.72     53.49 o 
   2   0  -7     3340.24     3217.66     51.66 o 
   4   0  -7     3798.38     3988.67     62.85 o 
   6   0  -7     7446.81     7568.47    145.42 o 
   8   0  -7     2092.12     2191.17     61.90 o 
  10   0  -7     3514.89     3317.61    110.41 o 
  12   0  -7     1295.17     1300.53     72.33 o 
  14   0  -7     1444.21     1292.62     78.59 o 
  16   0  -7      282.86      240.57     90.70 o 
   1   1  -7      139.67      131.40      9.44 o 
   2   1  -7      364.99      367.19     12.02 o 
   3   1  -7     1658.23     1550.06     22.16 o 
   4   1  -7      936.87      937.59     20.50 o 
   5   1  -7      432.74      433.82     15.61 o 
   6   1  -7     1461.02     1582.99     29.52 o 
   7   1  -7     8396.47     8266.19    106.50 o 
   8   1  -7       43.35       71.59     20.92 o 
   9   1  -7     1068.01     1099.03     52.01 o 
  10   1  -7      558.95      557.08     32.22 o 
  11   1  -7      776.00      764.72     46.00 o 
  12   1  -7      214.45      180.88     32.44 o 
  13   1  -7      293.09      282.40     36.42 o 
  14   1  -7       52.89      104.28     41.97 o 
  15   1  -7     2234.13     2134.16     85.42 o 
  16   1  -7      205.99      210.40     52.70 o 
   1   2  -7       76.93       70.06      8.37 o 
   2   2  -7     5128.85     4963.44     71.74 o 
   3   2  -7      585.50      608.26     17.81 o 
   4   2  -7      605.17      593.91     22.51 o 
   5   2  -7      786.35      820.09     27.15 o 
   6   2  -7     8318.76     8279.16    106.08 o 
   7   2  -7     1259.50     1249.13     32.70 o 
   8   2  -7      537.40      568.29     24.77 o 
   9   2  -7      174.24      151.94     24.87 o 
  10   2  -7     1111.23     1069.73     38.32 o 
  11   2  -7      640.80      654.98     35.17 o 
  12   2  -7      731.09      784.33     52.53 o 
  13   2  -7       61.40      128.39     42.54 o 
  14   2  -7     1283.86     1292.13     69.35 o 
  15   2  -7      256.59      128.83     48.33 o 
  16   2  -7      253.29      239.09     68.58 o 
   1   3  -7     1003.69      978.20     21.10 o 
   2   3  -7     1461.70     1448.95     24.28 o 
   3   3  -7     6158.85     6170.66     75.34 o 
   4   3  -7       34.26       46.66     13.69 o 
   5   3  -7     1052.59     1034.91     27.36 o 
   6   3  -7      210.37      236.06     18.06 o 
   7   3  -7     1321.56     1315.58     33.29 o 
   8   3  -7      156.01      127.34     23.87 o 
   9   3  -7      268.69      261.04     27.59 o 
  10   3  -7       32.06       -5.79     24.50 o 
  11   3  -7     1430.72     1492.31     56.10 o 
  12   3  -7       57.82       72.21     35.37 o 
  13   3  -7       53.61      -15.13     46.27 o 
  14   3  -7       14.17       -3.11     55.16 o 
  15   3  -7      896.06      938.11     67.26 o 
   1   4  -7       20.92       16.29     12.87 o 
   2   4  -7     1810.91     1760.71     30.22 o 
   3   4  -7     1232.59     1237.73     27.63 o 
   4   4  -7     1039.81     1040.82     28.72 o 
   5   4  -7      320.01      351.77     23.86 o 
   6   4  -7     1563.48     1505.37     41.93 o 
   7   4  -7      561.25      556.29     29.19 o 
   8   4  -7      233.27      223.67     30.21 o 
   9   4  -7      761.85      724.14     42.68 o 
  10   4  -7     2117.27     2183.21     68.92 o 
  11   4  -7       90.81       53.00     35.60 o 
  12   4  -7     1266.63     1264.08     83.95 o 
  13   4  -7      367.68      366.43     52.83 o 
  14   4  -7       84.94       89.32     48.36 o 
   1   5  -7     2690.56     2766.27     53.71 o 
   2   5  -7      817.24      846.18     27.62 o 
   3   5  -7      275.48      298.97     27.40 o 
   4   5  -7      702.29      777.33     35.17 o 
   5   5  -7      138.24      170.28     27.61 o 
   6   5  -7       16.70       26.83     26.18 o 
   7   5  -7     1036.60     1098.22     43.18 o 
   8   5  -7      196.87      190.51     31.41 o 
   9   5  -7      113.24       95.69     34.51 o 
  10   5  -7     1164.69     1094.06     67.13 o 
  11   5  -7      620.01      711.43     50.02 o 
  12   5  -7      399.27      436.11     56.47 o 
   1   6  -7      158.61      148.47     50.48 o 
   2   6  -7     1131.58     1153.06     61.62 o 
   3   6  -7      329.22      364.85     38.81 o 
   4   6  -7       32.77        7.98     32.10 o 
   5   6  -7       58.56       34.58     33.76 o 
   6   6  -7      563.42      650.90     46.56 o 
   7   6  -7      203.57      241.41     39.13 o 
   8   6  -7       79.92      166.40     44.74 o 
   9   6  -7      287.90      184.86     50.36 o 
  10   6  -7      135.89      143.42     47.89 o 
   1   7  -7      219.41      255.77     46.25 o 
   2   7  -7      839.25      775.46     55.51 o 
   3   7  -7       44.13        5.69     42.35 o 
   4   7  -7      215.53      204.27     47.83 o 
   5   7  -7      209.62      226.87     52.98 o 
   6   7  -7      264.01      289.63     50.11 o 
   0   0  -6    23721.68    23308.13    515.11 o 
   2   0  -6    23588.39    23953.61    301.22 o 
   4   0  -6     8137.48     8000.61    114.69 o 
   6   0  -6     1626.55     1561.63     53.62 o 
   8   0  -6     5151.18     5101.82    126.68 o 
  10   0  -6      245.41      250.83     39.92 o 
  12   0  -6     1130.85     1181.96     67.70 o 
  14   0  -6     1801.85     1818.39     89.67 o 
  16   0  -6      975.10      983.18    115.71 o 
   0   1  -6    12774.11    12741.83    197.70 o 
   1   1  -6     3122.09     3064.99     44.31 o 
   2   1  -6     1446.28     1475.75     23.17 o 
   3   1  -6      156.69      154.42     11.55 o 
   4   1  -6     1364.51     1384.88     24.55 o 
   5   1  -6     2511.97     2388.20     36.29 o 
   6   1  -6      891.18      942.82     24.81 o 
   7   1  -6     1609.15     1596.94     36.26 o 
   8   1  -6     1303.37     1327.27     48.74 o 
   9   1  -6     3024.10     2864.45     59.88 o 
  10   1  -6      166.34      160.52     27.50 o 
  11   1  -6      722.22      695.38     38.77 o 
  12   1  -6      395.80      374.42     37.09 o 
  13   1  -6     2119.97     2113.55     68.90 o 
  14   1  -6      231.41      306.25     87.07 o 
  15   1  -6       42.38       91.85     45.60 o 
  16   1  -6      165.39      131.19     60.63 o 
   0   2  -6     7248.63     7108.21    117.52 o 
   1   2  -6      516.97      533.49     14.30 o 
   2   2  -6      595.81      591.23     16.86 o 
   3   2  -6       11.63       17.06      8.94 o 
   4   2  -6     7132.84     7080.18     88.49 o 
   5   2  -6     1414.05     1467.13     30.69 o 
   6   2  -6     1912.44     1948.35     36.86 o 
   7   2  -6     1556.90     1614.05     36.76 o 
   8   2  -6     2178.30     2215.92     45.86 o 
   9   2  -6     1046.12     1105.30     37.81 o 
  10   2  -6      142.29      140.50     26.14 o 
  11   2  -6       92.40      137.67     26.52 o 
  12   2  -6     2213.40     2104.85     77.56 o 
  13   2  -6       63.40        7.08     47.37 o 
  14   2  -6      933.06      925.45     71.44 o 
  15   2  -6      157.47       44.71     45.68 o 
  16   2  -6      142.79      122.24     49.45 o 
   0   3  -6      302.93      423.66     20.45 o 
   1   3  -6     5507.52     5303.08     65.27 o 
   2   3  -6     1245.76     1389.62     24.24 o 
   3   3  -6      109.16       83.45     13.66 o 
   4   3  -6     1168.46     1139.08     28.02 o 
   5   3  -6     1749.25     1688.40     34.13 o 
   6   3  -6      263.95      286.03     21.41 o 
   7   3  -6      324.70      373.13     25.17 o 
   8   3  -6      133.16      127.43     23.64 o 
   9   3  -6     1352.68     1350.56     43.49 o 
  10   3  -6      258.25      241.06     33.79 o 
  11   3  -6       90.42      124.94     33.38 o 
  12   3  -6       61.79       13.05     52.78 o 
  13   3  -6     2151.83     2096.46     82.18 o 
  14   3  -6       64.15       46.67     45.43 o 
  15   3  -6       82.59       83.22     49.24 o 
   0   4  -6     1291.86     1209.64     37.63 o 
   1   4  -6     1263.81     1272.52     27.58 o 
   2   4  -6      183.98      186.97     15.06 o 
   3   4  -6      283.32      286.86     16.44 o 
   4   4  -6     2740.23     2710.94     46.79 o 
   5   4  -6      196.45      205.46     19.02 o 
   6   4  -6      211.47      221.81     26.69 o 
   7   4  -6      147.08      124.45     26.42 o 
   8   4  -6     1790.21     1721.92     59.26 o 
   9   4  -6     1272.80     1260.42     50.50 o 
  10   4  -6      805.18      836.47     46.19 o 
  11   4  -6      267.67      234.19     38.35 o 
  12   4  -6      443.75      502.47     53.60 o 
  13   4  -6       35.23       47.80     45.64 o 
  14   4  -6      226.83      233.66     52.34 o 
   0   5  -6     1156.85     1162.03     49.85 o 
   1   5  -6     1295.38     1257.28     36.07 o 
   2   5  -6      549.77      507.79     25.52 o 
   3   5  -6      251.19      262.95     23.05 o 
   4   5  -6     1644.60     1481.70     46.71 o 
   5   5  -6     1756.36     1725.16     51.88 o 
   6   5  -6      175.40      174.83     28.28 o 
   7   5  -6      267.51      353.61     32.88 o 
   8   5  -6       56.51      115.28     32.72 o 
   9   5  -6      421.97      513.89     41.51 o 
  10   5  -6      213.54      179.98     37.34 o 
  11   5  -6        5.78      -23.83     47.55 o 
  12   5  -6      344.91      322.72     52.86 o 
   0   6  -6      857.32     1055.18     96.96 o 
   1   6  -6      298.60      368.36     57.39 o 
   2   6  -6      454.02      417.08     36.13 o 
   3   6  -6        2.35      -29.49     29.49 o 
   4   6  -6      719.71      767.94     44.52 o 
   5   6  -6      645.61      655.61     43.26 o 
   6   6  -6      385.36      424.54     40.47 o 
   7   6  -6      262.40      260.34     38.49 o 
   8   6  -6      794.10      864.14     56.39 o 
   9   6  -6      387.77      388.53     51.50 o 
  10   6  -6       43.26      -15.18     76.63 o 
   0   7  -6      686.82      657.33     94.09 o 
   1   7  -6      149.65      110.83     43.17 o 
   2   7  -6       70.32       52.92     42.56 o 
   3   7  -6       51.33       16.12     41.67 o 
   4   7  -6      752.80      779.56     68.15 o 
   5   7  -6      330.11      352.52     51.43 o 
   6   7  -6       61.20      150.48     46.78 o 
   7   7  -6      209.23      255.52     93.03 o 
   2   0  -5    60484.52    60740.01    761.41 o 
   4   0  -5     4999.64     5303.60     89.98 o 
   6   0  -5      185.43      281.84     25.33 o 
   8   0  -5     3611.74     3616.42    193.88 o 
  10   0  -5     1790.86     1642.56     76.33 o 
  12   0  -5      573.66      654.40    108.32 o 
  14   0  -5      405.01      412.08     52.40 o 
  16   0  -5      274.62      165.61     86.12 o 
   1   1  -5     1580.65     1598.07     28.48 o 
   2   1  -5     2055.75     1975.98     30.34 o 
   3   1  -5     3486.62     3363.69     39.93 o 
   4   1  -5      402.90      394.24     14.03 o 
   5   1  -5     3294.60     3368.58     46.46 o 
   6   1  -5      123.50      127.54     15.93 o 
   7   1  -5    12870.57    13063.76    170.97 o 
   8   1  -5     1531.30     1591.34     42.52 o 
   9   1  -5       60.20       64.19     21.21 o 
  10   1  -5      453.74      547.17     42.94 o 
  11   1  -5      175.53      148.95     30.96 o 
  12   1  -5      710.92      709.12     44.83 o 
  13   1  -5       18.11       13.71     29.37 o 
  14   1  -5       55.98       38.70     47.27 o 
  15   1  -5     1509.95     1464.82     70.40 o 
  16   1  -5      171.50      148.62     83.29 o 
   1   2  -5     1206.00     1216.18     19.49 o 
   2   2  -5     3842.16     3703.14     43.65 o 
   3   2  -5      570.31      587.34     15.12 o 
   4   2  -5     1223.21     1309.20     27.14 o 
   5   2  -5      389.73      446.79     17.65 o 
   6   2  -5     6084.38     6160.19     81.91 o 
   7   2  -5     1095.67     1096.56     31.21 o 
   8   2  -5      122.51      116.63     17.90 o 
   9   2  -5      404.26      392.67     27.02 o 
  10   2  -5     1206.64     1165.48     39.71 o 
  11   2  -5      210.80      207.75     30.75 o 
  12   2  -5     2005.56     2080.80     76.97 o 
  13   2  -5       22.78      -37.38     37.38 o 
  14   2  -5      979.68      921.88     60.35 o 
  15   2  -5      570.89      421.48     53.57 o 
  16   2  -5      162.09      122.79     85.29 o 
   1   3  -5      193.92      232.65     12.89 o 
   2   3  -5       47.29       22.23     10.55 o 
   3   3  -5     4369.80     4268.53     59.36 o 
   4   3  -5       20.03       24.21     14.14 o 
   5   3  -5     1374.40     1328.46     30.59 o 
   6   3  -5      543.44      561.12     21.85 o 
   7   3  -5     2229.73     2234.49     42.98 o 
   8   3  -5     1678.40     1699.53     46.01 o 
   9   3  -5      804.86      837.42     34.68 o 
  10   3  -5      626.63      610.41     39.58 o 
  11   3  -5     2001.94     2026.80     73.20 o 
  12   3  -5      138.36      152.93     40.77 o 
  13   3  -5       38.76       49.64     41.95 o 
  14   3  -5      115.00      144.50     46.57 o 
  15   3  -5     1046.71     1099.90    106.47 o 
   1   4  -5      850.47      867.39     23.17 o 
   2   4  -5     2385.83     2327.06     37.95 o 
   3   4  -5     1464.18     1431.91     31.35 o 
   4   4  -5       20.48       32.06     16.08 o 
   5   4  -5       52.61       42.54     16.64 o 
   6   4  -5     1169.83     1136.26     35.32 o 
   7   4  -5      128.57      116.89     26.20 o 
   8   4  -5      143.98      190.16     32.09 o 
   9   4  -5      535.27      524.24     39.43 o 
  10   4  -5     1260.13     1316.72     52.32 o 
  11   4  -5      261.86      250.92     37.93 o 
  12   4  -5     1131.88     1081.10    122.84 o 
  13   4  -5       46.98      -35.38     43.85 o 
  14   4  -5       59.86       93.82     49.03 o 
   1   5  -5     1797.05     1725.20     55.73 o 
   2   5  -5     1128.10     1142.29     35.19 o 
   3   5  -5      448.79      468.63     25.52 o 
   4   5  -5     1021.74     1048.84     33.72 o 
   5   5  -5       51.95        3.84     24.53 o 
   6   5  -5      207.16      244.20     29.76 o 
   7   5  -5     1332.02     1322.49     46.99 o 
   8   5  -5      513.42      485.26     39.35 o 
   9   5  -5      167.00       94.55     33.65 o 
  10   5  -5      340.31      408.22     43.65 o 
  11   5  -5     1665.18     1599.68     74.23 o 
  12   5  -5      557.24      539.81    112.77 o 
  13   5  -5      324.35      259.22     80.14 o 
   1   6  -5      362.82      377.23     47.50 o 
   2   6  -5      459.68      523.63     37.48 o 
   3   6  -5      189.41      181.31     33.32 o 
   4   6  -5       97.95      121.57     32.98 o 
   5   6  -5      409.17      446.43     52.79 o 
   6   6  -5      994.56     1032.03     49.80 o 
   7   6  -5      249.70      324.74     56.84 o 
   8   6  -5      508.95      503.68     49.75 o 
   9   6  -5      113.24      161.91     58.96 o 
  10   6  -5      101.15      121.14     73.03 o 
   1   7  -5      449.42      484.44     64.30 o 
   2   7  -5      229.13      269.59     46.81 o 
   3   7  -5      506.30      429.43     55.86 o 
   4   7  -5       47.11      -23.70     41.84 o 
   5   7  -5       10.82       73.39     45.55 o 
   6   7  -5      700.62      716.41     70.25 o 
   7   7  -5      333.64      450.51     74.36 o 
   0   0  -4     8093.89     7907.12    174.40 o 
   2   0  -4     3250.16     3230.28     44.70 o 
   4   0  -4      227.08      226.72     17.20 o 
   6   0  -4     3506.76     3654.52     80.62 o 
   8   0  -4    13057.70    13024.69    304.85 o 
  10   0  -4      422.10      355.23     42.40 o 
  12   0  -4       78.83       96.40     55.23 o 
  14   0  -4     2143.67     2036.55     93.48 o 
  16   0  -4      216.10      237.49     86.64 o 
   0   1  -4     5797.32     5618.68    105.21 o 
   1   1  -4    21175.98    21169.90    248.89 o 
   2   1  -4     5560.64     5545.72     65.29 o 
   3   1  -4     7611.44     7649.89     80.33 o 
   4   1  -4      301.08      308.77     14.44 o 
   5   1  -4     1581.23     1543.76     31.18 o 
   6   1  -4      387.56      412.23     19.04 o 
   7   1  -4     4556.23     4756.55     80.63 o 
   8   1  -4      375.78      385.50     23.86 o 
   9   1  -4     1828.42     1757.70     51.54 o 
  10   1  -4      370.92      390.62     30.15 o 
  11   1  -4      454.31      453.11     34.43 o 
  12   1  -4     1208.12     1188.79     47.37 o 
  13   1  -4     2947.74     2899.28     75.60 o 
  14   1  -4      178.62      125.13     42.45 o 
  15   1  -4       61.53      171.94     45.53 o 
  16   1  -4      282.12      392.84     73.07 o 
  17   1  -4      426.68      523.21     73.62 o 
   0   2  -4      217.75      218.12     13.47 o 
   1   2  -4     3509.81     3647.68     42.81 o 
   2   2  -4     1575.37     1620.93     24.44 o 
   3   2  -4      126.50      119.42     10.92 o 
   4   2  -4     7744.89     7652.61     96.88 o 
   5   2  -4      825.04      860.91     23.65 o 
   6   2  -4     1335.39     1363.94     32.11 o 
   7   2  -4      878.17      954.55     28.35 o 
   8   2  -4     3462.81     3329.94     63.56 o 
   9   2  -4      495.57      530.12     28.25 o 
  10   2  -4      510.04      513.58     34.15 o 
  11   2  -4       84.30       80.07     27.58 o 
  12   2  -4      940.01      920.20     53.47 o 
  13   2  -4      145.04      130.10     41.40 o 
  14   2  -4      769.31      663.31     54.88 o 
  15   2  -4        7.54      -21.76     41.85 o 
  16   2  -4      151.17      148.95     48.85 o 
   0   3  -4      405.21      410.60     26.64 o 
   1   3  -4     4206.09     4061.27     52.21 o 
   2   3  -4      417.59      484.13     16.35 o 
   3   3  -4     2966.91     3008.84     45.44 o 
   4   3  -4      562.19      609.97     20.32 o 
   5   3  -4     2115.37     2049.33     38.32 o 
   6   3  -4      597.20      654.16     22.32 o 
   7   3  -4      582.76      634.84     25.05 o 
   8   3  -4      776.12      828.47     33.20 o 
   9   3  -4     1190.48     1161.75     46.34 o 
  10   3  -4      918.61     1002.03     62.25 o 
  11   3  -4      673.97      629.18     59.50 o 
  12   3  -4      325.64      292.47     43.84 o 
  13   3  -4     1722.62     1733.94     98.35 o 
  14   3  -4      492.37      556.21     54.70 o 
  15   3  -4       91.99       77.75     50.51 o 
   0   4  -4     5727.54     5579.85     99.85 o 
   1   4  -4      143.50      146.64     16.12 o 
   2   4  -4      318.98      345.63     17.87 o 
   3   4  -4     1063.26     1067.54     25.96 o 
   4   4  -4     1916.69     1817.28     37.24 o 
   5   4  -4      657.74      678.36     24.18 o 
   6   4  -4     1969.42     1941.13     44.11 o 
   7   4  -4       86.18      110.33     27.97 o 
   8   4  -4     1079.60     1148.27     45.92 o 
   9   4  -4      730.33      676.12     40.41 o 
  10   4  -4      567.65      582.79     41.20 o 
  11   4  -4      105.29      164.61     41.29 o 
  12   4  -4      725.26      576.58     52.57 o 
  13   4  -4       16.75      -41.45     42.70 o 
  14   4  -4      137.30      111.24     46.91 o 
   0   5  -4     1324.53     1338.74     51.31 o 
   1   5  -4      762.54      847.33     28.45 o 
   2   5  -4       11.28       42.97     21.33 o 
   3   5  -4     1093.77     1044.99     33.36 o 
   4   5  -4     1913.31     1888.87     44.95 o 
   5   5  -4     1057.65     1062.56     49.49 o 
   6   5  -4      392.35      415.51     31.88 o 
   7   5  -4      293.33      295.23     40.04 o 
   8   5  -4       44.73       31.96     31.58 o 
   9   5  -4      906.05      899.49     47.00 o 
  10   5  -4      263.61      224.89     37.34 o 
  11   5  -4      134.48      110.94     53.98 o 
  12   5  -4       64.60       33.98     45.57 o 
  13   5  -4      395.24      420.09     55.27 o 
   0   6  -4     1186.94     1231.19    134.74 o 
   1   6  -4      277.21      360.87     58.03 o 
   2   6  -4       19.16       14.29     30.05 o 
   3   6  -4      253.98      258.24     35.10 o 
   4   6  -4      337.15      378.00     46.73 o 
   5   6  -4     1751.05     1746.70     70.84 o 
   6   6  -4      158.16      161.29     36.46 o 
   7   6  -4      194.60      182.98     43.14 o 
   8   6  -4      930.40      945.95     58.93 o 
   9   6  -4      145.37      133.98     50.52 o 
  10   6  -4      210.28      272.21     48.97 o 
   0   7  -4      723.28      842.35     99.48 o 
   1   7  -4      199.20      293.32     58.39 o 
   2   7  -4      104.00       47.58     47.97 o 
   3   7  -4      125.44       66.69     42.48 o 
   4   7  -4      226.46      169.32     45.58 o 
   5   7  -4      270.87      277.16     70.64 o 
   6   7  -4       31.92      -48.56     52.11 o 
   7   7  -4      257.74      303.21     62.46 o 
   2   0  -3      336.38      351.94     12.00 o 
   4   0  -3    18614.28    19275.65    295.07 o 
   6   0  -3     5045.83     5270.62    150.10 o 
   8   0  -3     7169.61     7226.79    177.40 o 
  10   0  -3     1124.39     1034.11     84.59 o 
  12   0  -3     3048.89     2902.60    103.76 o 
  14   0  -3     1573.01     1552.43    114.12 o 
  16   0  -3      602.84      638.35    105.27 o 
   1   1  -3    24506.32    24596.69    268.45 o 
   2   1  -3     1156.22     1180.89     20.58 o 
   3   1  -3     1323.00     1346.56     24.04 o 
   4   1  -3     6802.24     6861.14     85.36 o 
   5   1  -3      918.07      891.10     25.84 o 
   6   1  -3      102.10      121.20     16.10 o 
   7   1  -3     9188.80     9011.11    150.04 o 
   8   1  -3     1229.95     1276.70     38.57 o 
   9   1  -3      375.45      422.28     28.81 o 
  10   1  -3       30.14       27.32     24.82 o 
  11   1  -3     1781.99     1836.07     55.94 o 
  12   1  -3      549.74      559.06     36.59 o 
  13   1  -3      269.20      288.14     41.31 o 
  14   1  -3       66.11       57.13     54.40 o 
  15   1  -3     1164.69     1127.58     62.84 o 
  16   1  -3       14.81       76.42     56.94 o 
  17   1  -3        9.02       -8.54     59.65 o 
   1   2  -3     1958.26     2023.30     27.16 o 
   2   2  -3     5833.96     5625.67     62.56 o 
   3   2  -3     1045.36     1089.82     24.46 o 
   4   2  -3      746.20      771.82     21.58 o 
   5   2  -3      328.29      356.22     16.70 o 
   6   2  -3     4114.64     4121.80     63.94 o 
   7   2  -3       40.56       50.44     16.68 o 
   8   2  -3      743.47      749.31     29.63 o 
   9   2  -3      115.16      124.98     22.19 o 
  10   2  -3      157.84      145.59     26.74 o 
  11   2  -3      120.03      157.85     27.72 o 
  12   2  -3     1070.94     1093.23     55.89 o 
  13   2  -3       72.93       10.62     36.82 o 
  14   2  -3     1034.80     1024.68     61.16 o 
  15   2  -3      143.94      203.19     68.83 o 
  16   2  -3      766.84      752.33     76.44 o 
   1   3  -3     1672.76     1612.73     28.12 o 
   2   3  -3     3253.38     3294.10     52.83 o 
   3   3  -3     3892.15     3958.86     55.12 o 
   4   3  -3      513.96      567.52     19.98 o 
   5   3  -3     1426.53     1474.92     32.78 o 
   6   3  -3      143.89      162.39     20.54 o 
   7   3  -3     2441.48     2461.79     47.42 o 
   8   3  -3       40.24       45.43     21.34 o 
   9   3  -3      391.74      354.56     32.56 o 
  10   3  -3      322.94      385.56     41.44 o 
  11   3  -3     1819.97     1825.00     78.59 o 
  12   3  -3       16.92       -1.59     35.86 o 
  13   3  -3       18.22       66.52     41.55 o 
  14   3  -3      274.54      169.87     47.72 o 
  15   3  -3      222.32      252.71     52.56 o 
   1   4  -3     1598.48     1584.52     32.75 o 
   2   4  -3     3866.50     3709.89     54.88 o 
   3   4  -3      281.93      269.77     18.17 o 
   4   4  -3      358.47      374.70     19.41 o 
   5   4  -3       91.28       77.12     19.57 o 
   6   4  -3      682.62      662.30     31.33 o 
   7   4  -3      216.78      277.48     30.32 o 
   8   4  -3      133.22      185.84     34.94 o 
   9   4  -3      105.98       76.79     30.94 o 
  10   4  -3     1570.74     1474.11     73.63 o 
  11   4  -3     1908.09     1730.95     73.37 o 
  12   4  -3      685.25      634.43     53.44 o 
  13   4  -3       58.05       13.83     49.63 o 
  14   4  -3      720.22      679.77     61.81 o 
   1   5  -3      964.32      986.52     35.04 o 
   2   5  -3       16.28       21.92     21.26 o 
   3   5  -3      164.35      178.33     21.89 o 
   4   5  -3      159.64      150.99     23.16 o 
   5   5  -3      345.85      394.49     29.11 o 
   6   5  -3      627.21      686.46     35.30 o 
   7   5  -3     2001.87     2052.94     63.28 o 
   8   5  -3       75.71       42.46     34.75 o 
   9   5  -3      308.21      348.81     40.26 o 
  10   5  -3     1099.56     1034.88     59.84 o 
  11   5  -3      438.92      467.31     51.30 o 
  12   5  -3      365.90      322.01     50.50 o 
  13   5  -3       76.42       85.16     47.56 o 
   1   6  -3      171.58      145.04     40.17 o 
   2   6  -3     1062.34     1127.36     46.02 o 
   3   6  -3     1077.18     1112.39     48.26 o 
   4   6  -3       49.53       63.86     31.67 o 
   5   6  -3      217.93      235.60     36.84 o 
   6   6  -3      516.31      545.46     47.72 o 
   7   6  -3      103.75      100.10     40.82 o 
   8   6  -3       91.98      108.43     42.67 o 
   9   6  -3       61.73       92.70     44.48 o 
  10   6  -3      384.36      319.69     51.00 o 
  11   6  -3      460.99      516.75     63.40 o 
   1   7  -3      142.74      104.57     65.51 o 
   2   7  -3      163.81      141.03     42.08 o 
   3   7  -3      970.38      959.97     73.40 o 
   4   7  -3      163.77      189.07     45.18 o 
   5   7  -3       18.11       70.03     42.33 o 
   6   7  -3      350.60      376.13     50.97 o 
   7   7  -3      305.48      424.98     73.85 o 
   0   0  -2    31587.85    31628.11    698.62 o 
   2   0  -2     9437.22     9703.11    132.29 o 
   4   0  -2     2761.92     3020.20     55.25 o 
   6   0  -2     3890.43     4220.92    107.68 o 
   8   0  -2     7586.12     7731.18    277.28 o 
  10   0  -2     3613.01     3603.61    168.11 o 
  12   0  -2     2751.09     2757.19     99.86 o 
  14   0  -2     1788.86     1716.45    129.99 o 
  16   0  -2       23.67       40.76     76.63 o 
   0   1  -2     9161.88     9128.23    126.37 o 
   1   1  -2    18830.38    18951.48    176.69 o 
   2   1  -2     3839.85     3730.20     40.44 o 
   3   1  -2     3514.29     3679.13     41.37 o 
   4   1  -2     1752.86     1874.90     33.93 o 
   5   1  -2     1687.73     1526.25     31.23 o 
   6   1  -2      161.48      175.03     15.58 o 
   7   1  -2     1342.20     1344.83     36.19 o 
   8   1  -2     1444.65     1465.50     46.36 o 
   9   1  -2     4485.35     4337.68     86.40 o 
  10   1  -2      346.38      383.01     29.53 o 
  11   1  -2      271.07      267.87     32.74 o 
  12   1  -2      210.05      203.02     33.10 o 
  13   1  -2     2152.21     2225.31     78.13 o 
  14   1  -2      231.20      265.14     64.92 o 
  15   1  -2       49.43      -37.50     50.06 o 
  16   1  -2       28.41      -35.92     52.97 o 
  17   1  -2      439.12      492.76     89.11 o 
   0   2  -2     5475.82     5463.71     80.82 o 
   1   2  -2      121.27      143.78     11.05 o 
   2   2  -2      405.32      441.34     13.93 o 
   3   2  -2     1274.43     1303.19     25.82 o 
   4   2  -2     6311.58     6223.55     79.69 o 
   5   2  -2      712.05      716.64     22.36 o 
   6   2  -2     1293.91     1349.93     35.91 o 
   7   2  -2      568.44      635.83     27.28 o 
   8   2  -2     2419.00     2243.12     48.69 o 
   9   2  -2       27.39        6.53     22.79 o 
  10   2  -2      629.80      643.04     34.58 o 
  11   2  -2      210.84      224.91     36.03 o 
  12   2  -2      237.30      302.39     40.62 o 
  13   2  -2      129.55      103.90     39.90 o 
  14   2  -2      722.77      805.03     55.67 o 
  15   2  -2       11.62        9.73     42.11 o 
  16   2  -2      662.63      778.72     73.53 o 
   0   3  -2     1961.17     1901.45     43.80 o 
   1   3  -2     1709.09     1671.75     29.05 o 
   2   3  -2      864.44      975.67     26.42 o 
   3   3  -2     2835.88     2842.30     43.13 o 
   4   3  -2     2099.91     2235.52     37.52 o 
   5   3  -2     5229.10     5117.89     71.20 o 
   6   3  -2      517.53      541.34     22.82 o 
   7   3  -2      909.87      939.72     33.00 o 
   8   3  -2      220.14      221.95     32.26 o 
   9   3  -2     1127.33     1227.79     53.51 o 
  10   3  -2        5.78      -30.91     30.91 o 
  11   3  -2        1.36        0.81     34.84 o 
  12   3  -2      486.56      538.38     48.43 o 
  13   3  -2     1232.59     1362.55     65.72 o 
  14   3  -2       28.26       20.71     51.10 o 
  15   3  -2       13.14      -42.91     44.84 o 
   0   4  -2     3311.24     3369.10     78.13 o 
   1   4  -2        0.34      -13.32     13.98 o 
   2   4  -2      143.13      124.03     15.42 o 
   3   4  -2     1066.80     1045.12     27.95 o 
   4   4  -2     2323.91     2306.12     41.91 o 
   5   4  -2      809.88      808.80     24.99 o 
   6   4  -2      331.76      339.72     29.36 o 
   7   4  -2      469.93      476.74     38.00 o 
   8   4  -2     1123.46     1084.25     43.67 o 
   9   4  -2      346.90      330.81     46.43 o 
  10   4  -2      360.05      300.74     42.62 o 
  11   4  -2       89.02       71.03     39.58 o 
  12   4  -2     2333.51     2084.55     81.66 o 
  13   4  -2      202.11      199.42     46.76 o 
  14   4  -2      346.58      345.49     53.13 o 
   0   5  -2      105.65      127.58     36.55 o 
   1   5  -2      244.21      287.19     33.82 o 
   2   5  -2      208.78      253.73     28.40 o 
   3   5  -2     2607.59     2623.62     60.51 o 
   4   5  -2      610.57      613.05     27.80 o 
   5   5  -2      675.46      692.71     38.24 o 
   6   5  -2      318.17      305.63     32.21 o 
   7   5  -2       38.82        9.16     28.86 o 
   8   5  -2      708.84      732.54     42.31 o 
   9   5  -2     1303.13     1287.06     61.95 o 
  10   5  -2       61.73       71.21     40.13 o 
  11   5  -2      147.15       99.31     44.41 o 
  12   5  -2      295.81      267.59     49.19 o 
  13   5  -2      408.75      407.81     54.26 o 
   0   6  -2     2776.52     2892.44    179.43 o 
   1   6  -2       48.61       51.19     29.82 o 
   2   6  -2      280.47      201.83     31.92 o 
   3   6  -2      362.07      354.02     46.47 o 
   4   6  -2      322.28      363.31     37.46 o 
   5   6  -2     1132.89     1128.61     55.00 o 
   6   6  -2      245.51      182.69     40.23 o 
   7   6  -2      131.79       99.81     41.17 o 
   8   6  -2      794.33      861.10     69.93 o 
   9   6  -2       82.61      115.63     57.62 o 
  10   6  -2      217.41      238.30     48.02 o 
  11   6  -2      175.65      184.79     57.00 o 
   0   7  -2      689.16      648.80     93.12 o 
   1   7  -2      229.90      188.38     52.27 o 
   2   7  -2       40.89      -11.12     41.02 o 
   3   7  -2       69.89      101.39     57.24 o 
   4   7  -2      148.12      113.76     37.78 o 
   5   7  -2      465.96      483.36     48.92 o 
   6   7  -2      242.41      220.60     45.66 o 
   7   7  -2      151.53      181.83     48.66 o 
   2   0  -1    10206.56    10503.66    144.05 o 
   4   0  -1     9993.87    10154.83    184.74 o 
   6   0  -1    11588.04    11790.21    269.04 o 
   8   0  -1     2291.98     2392.66     78.17 o 
  10   0  -1     1718.53     1683.58     69.76 o 
  12   0  -1      685.37      691.54    104.23 o 
  14   0  -1      992.32      959.88    100.98 o 
  16   0  -1      890.35      771.97    105.52 o 
   1   1  -1     8639.77     8619.76     85.34 o 
   2   1  -1     4473.50     4478.84     45.61 o 
   3   1  -1      315.58      302.12     11.57 o 
   4   1  -1     2408.59     2475.57     40.40 o 
   5   1  -1      390.15      389.49     17.10 o 
   6   1  -1     2462.79     2556.99     55.14 o 
   7   1  -1     5461.22     5448.68     99.84 o 
   8   1  -1     1368.35     1343.89     43.20 o 
   9   1  -1      337.32      366.26     27.82 o 
  10   1  -1      461.26      482.00     33.67 o 
  11   1  -1     2659.75     2618.85     64.98 o 
  12   1  -1      551.82      487.86     34.21 o 
  13   1  -1       70.37       48.40     34.77 o 
  14   1  -1      154.21      154.46     58.54 o 
  15   1  -1     1571.03     1741.97     94.24 o 
  16   1  -1       32.32      -30.26     76.32 o 
  17   1  -1       89.43       47.34     67.62 o 
   1   2  -1       57.43       74.09     10.80 o 
   2   2  -1     5345.38     5211.35     64.09 o 
   3   2  -1     3627.23     3782.68     52.10 o 
   4   2  -1     1158.36     1176.53     27.73 o 
   5   2  -1       13.65       11.12     13.88 o 
   6   2  -1     7830.00     7765.75    106.30 o 
   7   2  -1      344.14      343.07     22.94 o 
   8   2  -1     1238.02     1148.12     40.09 o 
   9   2  -1     1460.98     1401.35     56.64 o 
  10   2  -1     1428.12     1441.05     48.64 o 
  11   2  -1      102.94      148.97     34.53 o 
  12   2  -1      183.99      190.56     38.37 o 
  13   2  -1       25.43      -34.67     34.67 o 
  14   2  -1     1056.57     1091.03     80.17 o 
  15   2  -1      411.93      321.36     47.94 o 
  16   2  -1      529.70      621.29     70.58 o 
   1   3  -1     5330.85     5292.04     70.68 o 
   2   3  -1      487.31      510.37     19.04 o 
   3   3  -1     3618.01     3472.78     50.03 o 
   4   3  -1       25.51       54.51     17.21 o 
   5   3  -1      386.20      447.32     21.79 o 
   6   3  -1        4.08        3.01     16.85 o 
   7   3  -1     1044.77     1039.24     34.11 o 
   8   3  -1       38.67       45.16     22.86 o 
   9   3  -1       10.34       19.54     30.62 o 
  10   3  -1      579.36      527.66     43.35 o 
  11   3  -1     2841.60     2882.08     87.36 o 
  12   3  -1      225.96      252.81     41.42 o 
  13   3  -1       53.60       79.07     41.83 o 
  14   3  -1      218.24      186.42     46.96 o 
  15   3  -1      236.37      299.93     61.84 o 
  16   3  -1      390.01      207.44    102.65 o 
   1   4  -1     1488.22     1587.61     34.72 o 
   2   4  -1     3038.54     2965.34     51.43 o 
   3   4  -1      247.78      226.24     18.62 o 
   4   4  -1       62.35       64.31     17.22 o 
   5   4  -1      282.14      306.95     20.97 o 
   6   4  -1     1277.44     1212.19     44.03 o 
   7   4  -1      252.85      207.68     28.47 o 
   8   4  -1     1700.65     1755.26     55.61 o 
   9   4  -1      570.18      690.18     46.32 o 
  10   4  -1     1321.86     1284.80     59.35 o 
  11   4  -1     1100.86     1217.15     60.50 o 
  12   4  -1      411.98      421.98     48.89 o 
  13   4  -1       23.63       75.36     65.15 o 
  14   4  -1       90.69      199.40     49.17 o 
   1   5  -1     2114.70     2107.42     56.74 o 
   2   5  -1     1711.86     1633.58     51.42 o 
   3   5  -1      563.30      600.63     27.04 o 
   4   5  -1      488.99      483.18     29.52 o 
   5   5  -1      276.68      252.42     27.38 o 
   6   5  -1      255.10      293.99     31.68 o 
   7   5  -1     1309.39     1258.71     48.41 o 
   8   5  -1       43.87       43.71     35.41 o 
   9   5  -1      155.64      169.77     39.98 o 
  10   5  -1       96.55      108.02     41.76 o 
  11   5  -1      479.77      589.98     63.77 o 
  12   5  -1      210.44      245.56     49.27 o 
  13   5  -1       11.64       17.26     61.43 o 
   1   6  -1      220.44      201.75     31.36 o 
   2   6  -1     1253.65     1215.66     48.38 o 
   3   6  -1      740.70      689.46     36.21 o 
   4   6  -1      295.51      310.22     31.66 o 
   5   6  -1      240.13      305.37     41.14 o 
   6   6  -1      315.20      292.43     41.34 o 
   7   6  -1      804.70      812.33     52.86 o 
   8   6  -1       50.69       55.94     39.55 o 
   9   6  -1       11.21       -0.09     39.69 o 
  10   6  -1      436.56      453.47     52.38 o 
  11   6  -1       90.70      143.73     71.61 o 
   1   7  -1      372.87      299.39     54.81 o 
   2   7  -1      810.66      878.97     71.31 o 
   3   7  -1      176.48      162.21     36.99 o 
   4   7  -1       27.81       31.83     41.37 o 
   5   7  -1        5.70        9.52     38.66 o 
   6   7  -1      416.67      445.12     48.56 o 
   7   7  -1      276.57      237.37     60.78 o 
   2   0   0      104.70      103.88     11.09 o 
   4   0   0    15224.93    15627.57    343.45 o 
   6   0   0       11.85       11.18     25.21 o 
   8   0   0     1772.89     1794.39     67.51 o 
  10   0   0      881.02      855.42     49.34 o 
  12   0   0     2416.00     2418.75     89.03 o 
  14   0   0      290.79      257.09     76.99 o 
  16   0   0       77.85       67.35     77.20 o 
   0   1   0     4822.96     4806.46     69.31 o 
   1   1   0     1710.58     1746.26     21.17 o 
   2   1   0     1097.51     1126.48     16.90 o 
   3   1   0     1627.17     1546.03     24.92 o 
   4   1   0      316.52      304.58     15.04 o 
   5   1   0     8247.93     8448.14    122.42 o 
   6   1   0       81.03      115.78     19.16 o 
   7   1   0       21.86       36.65     19.38 o 
   8   1   0        0.50       -7.34     21.10 o 
   9   1   0     2825.27     2789.35     63.71 o 
  10   1   0      587.24      589.75     32.39 o 
  11   1   0       20.04       17.42     24.64 o 
  12   1   0        7.54        9.18     31.55 o 
  13   1   0     1369.13     1439.45     63.93 o 
  14   1   0       36.95       -1.40     35.50 o 
  15   1   0       38.93      -33.57     49.13 o 
  16   1   0      119.15       19.00    121.14 o 
  17   1   0      266.51      368.97     68.59 o 
   0   2   0    11487.17    11825.77    184.97 o 
   1   2   0     1673.52     1766.56     26.97 o 
   2   2   0       13.61       -6.38     11.92 o 
   3   2   0      318.81      299.46     14.16 o 
   4   2   0     3527.92     3350.71     51.13 o 
   5   2   0     1167.74     1237.00     32.90 o 
   6   2   0      327.10      393.42     21.29 o 
   7   2   0      649.18      690.17     30.53 o 
   8   2   0     3993.77     3998.54     79.53 o 
   9   2   0       20.30       38.50     21.08 o 
  10   2   0     1947.21     1904.61     53.66 o 
  11   2   0      228.98      179.26     35.43 o 
  12   2   0     1321.35     1315.17     71.47 o 
  13   2   0      477.66      523.32     46.20 o 
  14   2   0      351.27      417.29     46.02 o 
  15   2   0       38.16       -7.78     40.22 o 
  16   2   0      465.80      516.55     69.09 o 
   0   3   0      302.90      275.10     22.75 o 
   1   3   0       82.06      110.35     13.46 o 
   2   3   0     3252.60     3553.39     54.42 o 
   3   3   0      630.87      604.45     19.69 o 
   4   3   0       46.13       68.12     14.34 o 
   5   3   0     7354.52     7203.92    109.79 o 
   6   3   0      806.34      820.37     28.28 o 
   7   3   0      996.35     1007.53     32.57 o 
   8   3   0      588.59      619.82     62.83 o 
   9   3   0      919.25      893.52     47.46 o 
  10   3   0     2094.17     1962.99     70.02 o 
  11   3   0       60.34       78.46     37.05 o 
  12   3   0       44.50       26.72     37.56 o 
  13   3   0     2334.47     2337.66     84.40 o 
  14   3   0      135.16      179.36     44.93 o 
  15   3   0        0.59      -15.15     41.64 o 
  16   3   0      213.52      181.92     98.49 o 
   0   4   0     2561.13     2536.74     63.52 o 
   1   4   0       45.65       62.24     18.76 o 
   2   4   0      659.45      628.15     22.57 o 
   3   4   0     1407.26     1419.88     36.81 o 
   4   4   0     1240.06     1178.53     37.34 o 
   5   4   0     1712.36     1738.47     48.91 o 
   6   4   0       38.90       10.48     23.29 o 
   7   4   0      136.05      141.72     26.63 o 
   8   4   0     1674.20     1643.16     61.55 o 
   9   4   0        1.52       17.56     33.78 o 
  10   4   0      514.72      444.59     43.77 o 
  11   4   0      112.84      110.37     40.27 o 
  12   4   0      285.77      267.83     43.86 o 
  13   4   0      510.54      546.56     53.77 o 
  14   4   0      782.27      800.63    116.91 o 
   0   5   0      442.79      525.78     44.15 o 
   1   5   0      707.48      766.99     36.80 o 
   2   5   0      393.89      429.98     35.85 o 
   3   5   0      866.15      864.86     46.24 o 
   4   5   0     1743.26     1768.11     54.98 o 
   5   5   0      538.98      544.04     51.77 o 
   6   5   0        2.15       24.41     31.74 o 
   7   5   0      258.34      268.33     60.42 o 
   8   5   0       35.58        8.00     33.22 o 
   9   5   0     1602.68     1618.51     67.97 o 
  10   5   0       72.70       17.96     49.37 o 
  11   5   0      452.14      386.90     61.73 o 
  12   5   0      134.67      144.28     45.28 o 
  13   5   0      823.77      914.97     62.96 o 
   0   6   0      226.32      233.36     58.09 o 
   1   6   0      232.66      168.18     32.38 o 
   2   6   0      132.39       75.97     38.56 o 
   3   6   0     1506.71     1363.44     46.74 o 
   4   6   0      754.44      741.84     40.49 o 
   5   6   0      565.48      570.82     39.07 o 
   6   6   0      818.11      765.66     50.49 o 
   7   6   0        7.16      -35.76     35.76 o 
   8   6   0      797.13      801.67     52.39 o 
   9   6   0      151.81      140.86     51.18 o 
  10   6   0       54.79      156.28     62.81 o 
  11   6   0        6.88      -49.29     60.07 o 
   0   7   0      572.59      725.05     88.01 o 
   1   7   0      529.05      601.34     48.83 o 
   2   7   0       33.21       12.92     39.27 o 
   3   7   0        2.71      -30.11     36.45 o 
   4   7   0      201.55      188.41     68.61 o 
   5   7   0      321.64      410.08     45.98 o 
   6   7   0        1.36      -41.90     53.07 o 
   7   7   0       61.23      106.22     82.91 o 
   2   0   1    10149.55    10471.62    143.92 o 
   4   0   1    10319.94    10193.04    227.74 o 
   6   0   1    11578.89    11839.15    267.77 o 
   8   0   1     2078.41     2336.46    106.49 o 
  10   0   1     1742.06     1620.27    102.86 o 
  12   0   1      892.49      855.68     54.80 o 
  14   0   1      951.20      910.35     97.69 o 
  16   0   1      857.30      902.10    105.18 o 
   1   1   1     8561.72     8578.04     90.30 o 
   2   1   1     4556.94     4617.00     47.73 o 
   3   1   1      175.22      166.90     11.76 o 
   4   1   1     2418.55     2519.53     43.62 o 
   5   1   1      383.01      385.57     20.77 o 
   6   1   1     2425.62     2560.10     53.91 o 
   7   1   1     5751.35     5782.26    100.19 o 
   8   1   1     1366.39     1363.05     42.65 o 
   9   1   1      305.05      331.98     25.35 o 
  10   1   1      437.31      438.61     29.43 o 
  11   1   1     2429.53     2436.90     62.70 o 
  12   1   1      547.32      554.44     42.80 o 
  13   1   1       70.44      116.02     39.09 o 
  14   1   1      143.27       56.54     49.18 o 
  15   1   1     1634.60     1487.60     89.30 o 
  16   1   1       32.59        4.70     51.52 o 
  17   1   1       95.05      170.75     61.58 o 
   1   2   1       72.20       59.78     10.18 o 
   2   2   1     4844.21     4786.23     63.83 o 
   3   2   1     3767.84     3944.70     76.53 o 
   4   2   1     1234.88     1300.07     27.68 o 
   5   2   1       15.13       20.15     15.28 o 
   6   2   1     7822.33     7826.72    131.05 o 
   7   2   1      329.72      353.30     25.03 o 
   8   2   1     1253.11     1229.61     39.49 o 
   9   2   1     1473.49     1371.63     44.67 o 
  10   2   1     1565.29     1573.74    102.53 o 
  11   2   1       78.92       38.00     40.52 o 
  12   2   1      220.08      224.60     37.52 o 
  13   2   1       25.43       44.79     36.93 o 
  14   2   1     1070.48     1035.96     58.67 o 
  15   2   1      399.84      451.09     78.40 o 
  16   2   1      499.41      482.23    130.30 o 
   1   3   1     5549.27     5548.20     76.64 o 
   2   3   1      446.10      465.89     23.88 o 
   3   3   1     3463.77     3313.63     60.02 o 
   4   3   1       21.13        6.04     18.96 o 
   5   3   1      466.49      467.74     26.41 o 
   6   3   1       15.55       19.53     32.07 o 
   7   3   1     1058.02     1039.53     85.21 o 
   8   3   1       49.93       -3.81     28.66 o 
   9   3   1       14.81       63.25     40.82 o 
  10   3   1      558.86      534.33     42.82 o 
  11   3   1     2788.02     2762.53     85.28 o 
  12   3   1      235.00      215.29     42.26 o 
  13   3   1       52.52       65.29     39.99 o 
  14   3   1      201.19      200.27     45.26 o 
  15   3   1      257.35      191.19     54.28 o 
  16   3   1      371.25      406.80    105.35 o 
   1   4   1     1458.86     1584.43     39.63 o 
   2   4   1     3040.31     3005.16     56.67 o 
   3   4   1      266.62      240.89     24.14 o 
   4   4   1       81.07       90.53     22.07 o 
   5   4   1      295.69      328.34     26.71 o 
   6   4   1     1267.52     1326.18     52.43 o 
   7   4   1      283.56      260.47     42.10 o 
   8   4   1     1676.49     1801.80     64.16 o 
   9   4   1      589.24      586.36     44.42 o 
  10   4   1     1180.76     1122.26     55.14 o 
  11   4   1     1077.77     1117.86     68.54 o 
  12   4   1      409.14      405.02     48.67 o 
  13   4   1       24.28       19.80     41.34 o 
  14   4   1       95.89      103.27     46.46 o 
   1   5   1     2192.52     2117.72     57.34 o 
   2   5   1     1727.89     1740.28     51.34 o 
   3   5   1      562.17      580.50     34.34 o 
   4   5   1      462.43      477.56     38.97 o 
   5   5   1      340.87      347.49     36.29 o 
   6   5   1      210.86      173.72     34.16 o 
   7   5   1     1234.33     1135.37     54.91 o 
   8   5   1       50.56       60.73     34.04 o 
   9   5   1      180.65      176.86     38.87 o 
  10   5   1      122.37       85.50     38.69 o 
  11   5   1      501.54      557.24     49.41 o 
  12   5   1      231.64      182.87     43.82 o 
  13   5   1       12.51      -58.57     58.57 o 
   1   6   1      161.00      139.81     30.32 o 
   2   6   1     1106.59     1206.30     48.43 o 
   3   6   1      746.23      739.09     36.05 o 
   4   6   1      287.99      320.44     33.57 o 
   5   6   1      245.22      219.30     40.10 o 
   6   6   1      379.79      443.46     42.29 o 
   7   6   1      825.59      886.74     53.50 o 
   8   6   1       71.75       11.74     57.54 o 
   9   6   1        8.54       82.44     57.30 o 
  10   6   1      445.33      479.85     69.46 o 
  11   6   1       65.37       19.18     64.10 o 
   1   7   1      408.02      414.23     44.74 o 
   2   7   1      781.13      813.53     93.05 o 
   3   7   1      206.90      169.35     39.88 o 
   4   7   1       27.37       46.27     80.14 o 
   5   7   1        0.84       48.52     52.60 o 
   6   7   1      405.23      344.69     64.82 o 
   7   7   1      212.92      259.67    106.22 o 
   2   0   2     9283.70     9493.79    121.21 o 
   4   0   2     2679.31     2797.90     77.52 o 
   6   0   2     3628.93     3970.69    122.29 o 
   8   0   2     7456.16     7773.97    238.82 o 
  10   0   2     3856.28     3611.57    107.32 o 
  12   0   2     2907.06     2971.05     98.92 o 
  14   0   2     1803.09     1684.00    126.37 o 
  16   0   2       42.47       60.83     76.12 o 
   0   1   2     9259.68     8930.85    142.54 o 
   1   1   2    18917.57    19362.76    224.59 o 
   2   1   2     3832.76     3791.37     40.25 o 
   3   1   2     3094.31     3237.05     58.21 o 
   4   1   2     1720.65     1848.43     40.00 o 
   5   1   2     1656.89     1455.20     37.64 o 
   6   1   2      163.69      152.84     18.65 o 
   7   1   2     1473.18     1427.42     39.09 o 
   8   1   2     1408.79     1392.95     42.55 o 
   9   1   2     4537.62     4317.69     84.43 o 
  10   1   2      353.99      349.32     27.53 o 
  11   1   2      281.37      297.92     28.06 o 
  12   1   2      221.26      188.30     35.19 o 
  13   1   2     2099.29     2107.65     99.07 o 
  14   1   2      223.72      163.14     50.22 o 
  15   1   2       59.48       57.03     51.20 o 
  16   1   2       25.64      -27.44     51.53 o 
  17   1   2      477.51      513.54    161.57 o 
   0   2   2     5371.21     5371.93     89.93 o 
   1   2   2      120.09      108.31      9.62 o 
   2   2   2      379.35      425.27     21.32 o 
   3   2   2     1324.54     1317.52     26.31 o 
   4   2   2     6334.34     6176.33    122.92 o 
   5   2   2      678.40      621.32     31.04 o 
   6   2   2     1312.21     1336.77     37.05 o 
   7   2   2      588.12      657.32     28.04 o 
   8   2   2     2186.96     2131.56     51.70 o 
   9   2   2       25.53       34.43     20.97 o 
  10   2   2      689.51      637.49     41.52 o 
  11   2   2      214.95      256.48     35.67 o 
  12   2   2      268.04      277.10     39.09 o 
  13   2   2      157.78      151.36     38.09 o 
  14   2   2      797.65      811.14     65.29 o 
  15   2   2       11.76      -50.00     50.00 o 
  16   2   2      746.70      832.82     76.17 o 
   0   3   2     1941.14     1974.63     49.41 o 
   1   3   2     1907.14     1878.24     41.77 o 
   2   3   2      859.51      954.01     32.43 o 
   3   3   2     2669.91     2724.17     54.28 o 
   4   3   2     2009.11     2096.07     42.16 o 
   5   3   2     5501.23     5265.43    110.81 o 
   6   3   2      522.78      586.98     46.63 o 
   7   3   2      983.87     1048.58     45.56 o 
   8   3   2      173.47      141.33     31.37 o 
   9   3   2     1078.08      964.78     47.31 o 
  10   3   2        2.33       -7.53     45.70 o 
  11   3   2        0.80       37.26     34.16 o 
  12   3   2      549.92      533.63     47.04 o 
  13   3   2     1137.09     1134.19     64.86 o 
  14   3   2       42.81       86.88     41.21 o 
  15   3   2        8.68      -35.32     79.08 o 
   0   4   2     3175.71     3221.70     75.14 o 
   1   4   2        3.24        5.09     16.69 o 
   2   4   2      153.76      187.70     21.90 o 
   3   4   2     1057.13     1023.39     29.65 o 
   4   4   2     2528.58     2500.49     56.22 o 
   5   4   2      860.64      898.98     41.51 o 
   6   4   2      386.08      318.96     32.09 o 
   7   4   2      507.50      563.72     45.45 o 
   8   4   2      975.34      938.65     49.43 o 
   9   4   2      302.13      338.17     37.41 o 
  10   4   2      336.19      288.72     39.56 o 
  11   4   2       83.10       45.32     37.78 o 
  12   4   2     2121.04     2064.55     97.03 o 
  13   4   2      215.39      181.08     44.29 o 
  14   4   2      376.42      361.43     51.22 o 
   0   5   2       76.00       68.18     35.77 o 
   1   5   2      268.63      259.62     28.39 o 
   2   5   2      200.31      188.38     27.96 o 
   3   5   2     2666.84     2552.74     68.89 o 
   4   5   2      629.99      593.85     67.23 o 
   5   5   2      743.04      800.60     57.75 o 
   6   5   2      340.77      358.52     36.13 o 
   7   5   2       54.80       47.67     39.15 o 
   8   5   2      715.48      747.10     59.71 o 
   9   5   2     1356.47     1289.77     69.64 o 
  10   5   2       62.39       37.45     36.10 o 
  11   5   2      154.28      128.02     39.65 o 
  12   5   2      274.02      261.57     65.88 o 
  13   5   2      336.61      295.32     81.52 o 
   0   6   2     2632.74     2481.34    127.22 o 
   1   6   2       77.08       63.33     28.80 o 
   2   6   2      282.74      303.36     33.05 o 
   3   6   2      385.75      409.06     39.07 o 
   4   6   2      280.63      359.02     43.10 o 
   5   6   2     1121.56     1103.45     47.98 o 
   6   6   2      259.63      235.67     38.72 o 
   7   6   2      110.27      153.67     37.52 o 
   8   6   2      809.28      848.62    139.90 o 
   9   6   2       83.65       99.75     60.84 o 
  10   6   2      175.42       98.99     62.52 o 
  11   6   2      164.62      130.91     63.83 o 
   0   7   2      653.49      841.30     61.99 o 
   1   7   2      217.09      220.33     40.99 o 
   2   7   2       46.12        6.89     76.41 o 
   3   7   2       78.57       -8.32     51.48 o 
   4   7   2      154.87      168.67     55.13 o 
   5   7   2      465.65      451.09     77.35 o 
   6   7   2      270.63      178.11     58.93 o 
   7   7   2      157.74      176.66     61.89 o 
   2   0   3      198.21      212.19      9.87 o 
   4   0   3    19051.78    19552.74    348.35 o 
   6   0   3     5369.96     5417.04    215.35 o 
   8   0   3     6826.13     7025.96    174.35 o 
  10   0   3     1240.02     1164.62    177.66 o 
  12   0   3     3035.63     3024.07     99.64 o 
  14   0   3     1412.66     1467.40    116.57 o 
  16   0   3      706.81      644.15    103.52 o 
   1   1   3    24535.30    24667.49    341.37 o 
   2   1   3     1129.53     1155.56     22.20 o 
   3   1   3     1671.65     1689.96     29.56 o 
   4   1   3     6817.30     6856.51    111.36 o 
   5   1   3     1014.15      971.05     33.76 o 
   6   1   3       96.25      114.48     17.81 o 
   7   1   3     9089.00     9158.69    161.64 o 
   8   1   3     1208.64     1246.95     50.61 o 
   9   1   3      349.82      348.14     25.72 o 
  10   1   3       31.31        9.45     21.31 o 
  11   1   3     1612.40     1608.85     60.29 o 
  12   1   3      569.66      557.09     41.33 o 
  13   1   3      269.73      239.97     37.79 o 
  14   1   3       68.78      122.83     50.29 o 
  15   1   3     1217.99     1162.78    151.33 o 
  16   1   3       11.58       75.36     53.10 o 
  17   1   3        2.93       -8.08     56.76 o 
   1   2   3     1927.56     1937.42     47.92 o 
   2   2   3     5777.96     5717.99    111.47 o 
   3   2   3     1121.83     1154.74     37.49 o 
   4   2   3      775.64      803.77     24.68 o 
   5   2   3      304.49      312.18     25.40 o 
   6   2   3     4310.59     4315.85     95.33 o 
   7   2   3       42.56       37.41     23.92 o 
   8   2   3      730.84      793.60     31.64 o 
   9   2   3      118.17      139.14     22.66 o 
  10   2   3       78.57       66.25     34.00 o 
  11   2   3      138.49      113.74     32.86 o 
  12   2   3     1069.97     1043.97     64.67 o 
  13   2   3       72.54       36.18     35.69 o 
  14   2   3     1033.15     1012.35     57.90 o 
  15   2   3      124.06       75.18     51.45 o 
  16   2   3      706.87      836.20     75.58 o 
   1   3   3     1757.39     1636.03     30.25 o 
   2   3   3     3264.06     3440.55     60.82 o 
   3   3   3     3520.50     3586.91    104.09 o 
   4   3   3      530.31      591.80     31.19 o 
   5   3   3     1524.28     1542.22     37.42 o 
   6   3   3      179.80      203.42     18.36 o 
   7   3   3     2535.31     2589.80     77.17 o 
   8   3   3       47.45       32.90     28.79 o 
   9   3   3      370.91      383.64     35.32 o 
  10   3   3      272.93      352.31     36.60 o 
  11   3   3     1809.00     1848.46     68.97 o 
  12   3   3       16.06       15.32     36.55 o 
  13   3   3       18.25       24.20     37.91 o 
  14   3   3      244.34      217.73     63.40 o 
  15   3   3      332.88      391.48     64.41 o 
   1   4   3     1619.67     1608.58     32.88 o 
   2   4   3     3637.25     3580.20     61.15 o 
   3   4   3      228.11      272.11     63.13 o 
   4   4   3      363.84      380.66     30.84 o 
   5   4   3       69.37       36.85     26.52 o 
   6   4   3      640.41      676.68     38.31 o 
   7   4   3      280.75      270.58     50.73 o 
   8   4   3      117.12      114.15     31.03 o 
   9   4   3      110.79      179.60     33.90 o 
  10   4   3     1712.83     1790.74     68.16 o 
  11   4   3     1899.32     1865.07     71.62 o 
  12   4   3      690.58      751.64     51.09 o 
  13   4   3       59.13        8.38     39.21 o 
  14   4   3      740.78      873.03     75.38 o 
   1   5   3      879.27      955.87     39.61 o 
   2   5   3        2.51       -9.25     23.60 o 
   3   5   3      203.42      270.45     31.44 o 
   4   5   3      143.39      167.56     31.01 o 
   5   5   3      371.74      412.26     50.27 o 
   6   5   3      612.95      713.44     74.23 o 
   7   5   3     2015.15     1938.00     85.71 o 
   8   5   3       64.68       66.99     33.59 o 
   9   5   3      318.42      280.41     40.04 o 
  10   5   3     1107.42      986.84     54.30 o 
  11   5   3      345.62      351.05     84.27 o 
  12   5   3      385.41      502.86    172.87 o 
  13   5   3       78.02       64.27     62.77 o 
   1   6   3      148.13       85.62     31.42 o 
   2   6   3     1056.84     1190.30     55.29 o 
   3   6   3     1053.07     1115.54     52.50 o 
   4   6   3       64.37       78.29     28.94 o 
   5   6   3      231.33      244.18     39.75 o 
   6   6   3      545.13      482.36     63.65 o 
   7   6   3      143.93       92.69     50.91 o 
   8   6   3       87.60      108.68     85.10 o 
   9   6   3       67.29       55.10     57.98 o 
  10   6   3      330.65      229.79    150.96 o 
  11   6   3      396.55      351.65    104.60 o 
   1   7   3      161.61      170.87     61.37 o 
   2   7   3      195.64      172.19     60.26 o 
   3   7   3     1015.40     1104.45     77.49 o 
   4   7   3      147.47       76.94     53.89 o 
   5   7   3       10.68       13.89     53.73 o 
   6   7   3      372.90      483.81    157.23 o 
   7   7   3      254.25      248.11     66.14 o 
   0   0   4     8174.80     7970.41    282.15 o 
   2   0   4     3160.51     3160.34     55.40 o 
   4   0   4       77.29       80.33     17.08 o 
   6   0   4     3670.90     3694.70     96.32 o 
   8   0   4    13191.81    13295.35    300.86 o 
  10   0   4      299.17      274.53     35.58 o 
  12   0   4       46.07       24.09     54.90 o 
  14   0   4     2060.52     1888.96    137.91 o 
  16   0   4      195.28      264.53     82.14 o 
   0   1   4     5688.48     5469.96    128.60 o 
   1   1   4    21690.56    21790.75    298.89 o 
   2   1   4     5561.27     5621.00     77.02 o 
   3   1   4     7097.79     7186.65    140.50 o 
   4   1   4      317.98      329.95     18.83 o 
   5   1   4     1391.20     1344.98     35.32 o 
   6   1   4      381.21      404.38     20.99 o 
   7   1   4     4763.93     5031.76     91.75 o 
   8   1   4      372.88      394.65     25.08 o 
   9   1   4     1834.79     1732.92     56.61 o 
  10   1   4      384.10      413.53     30.61 o 
  11   1   4      432.18      498.11     53.97 o 
  12   1   4     1244.19     1167.11     53.37 o 
  13   1   4     2978.65     2872.26    110.14 o 
  14   1   4      176.32      169.73     59.30 o 
  15   1   4       52.23      101.87     54.07 o 
  16   1   4      271.95      284.80     59.09 o 
  17   1   4      436.83      450.04     68.08 o 
   0   2   4      439.50      394.95     45.05 o 
   1   2   4     3468.65     3631.10     75.41 o 
   2   2   4     1555.46     1619.06     41.93 o 
   3   2   4      111.36      107.72     17.88 o 
   4   2   4     8100.05     7995.51    149.65 o 
   5   2   4      774.13      811.27     25.29 o 
   6   2   4     1312.72     1257.01     35.29 o 
   7   2   4      861.68      887.16     40.80 o 
   8   2   4     3354.06     3196.95     81.10 o 
   9   2   4      514.04      469.98     35.85 o 
  10   2   4      406.67      360.92     36.30 o 
  11   2   4       84.21       72.83     31.81 o 
  12   2   4      871.49      909.83     49.72 o 
  13   2   4      167.48      198.24     39.81 o 
  14   2   4      843.32      842.18     90.97 o 
  15   2   4        8.11        3.05     51.90 o 
  16   2   4      169.83      157.82     57.77 o 
   0   3   4      364.38      370.58     35.30 o 
   1   3   4     4162.19     4062.88     86.84 o 
   2   3   4      413.01      454.77     30.85 o 
   3   3   4     2741.30     2829.85     83.25 o 
   4   3   4      651.08      697.58     33.25 o 
   5   3   4     2183.29     2158.94     58.47 o 
   6   3   4      622.01      653.13     38.06 o 
   7   3   4      661.42      739.81    100.09 o 
   8   3   4      746.21      810.57     41.70 o 
   9   3   4     1168.73     1059.61     49.57 o 
  10   3   4      858.77      894.68     48.16 o 
  11   3   4      646.90      666.73     64.33 o 
  12   3   4      364.85      377.19     41.30 o 
  13   3   4     1774.31     1636.97     70.45 o 
  14   3   4      530.88      491.42     61.21 o 
  15   3   4       79.84       65.55     53.74 o 
   0   4   4     5512.32     5582.87    145.24 o 
   1   4   4      189.25      185.83     22.73 o 
   2   4   4      295.70      297.42     32.06 o 
   3   4   4      997.74     1054.57     50.71 o 
   4   4   4     1969.88     1962.02     57.86 o 
   5   4   4      658.86      667.46     54.98 o 
   6   4   4     2012.47     1999.76     61.26 o 
   7   4   4      102.38      102.24     28.46 o 
   8   4   4     1286.48     1240.31     49.85 o 
   9   4   4      703.73      763.25     44.58 o 
  10   4   4      514.67      491.23     41.93 o 
  11   4   4       99.43      142.87     37.15 o 
  12   4   4      671.60      770.97     51.99 o 
  13   4   4       10.67       -0.72     47.02 o 
  14   4   4      192.99      170.39     69.49 o 
   0   5   4     1151.75     1194.77     73.77 o 
   1   5   4      651.27      688.95     34.90 o 
   2   5   4        9.47      -26.46     26.46 o 
   3   5   4     1068.23     1089.12     46.65 o 
   4   5   4     2032.95     2089.34     85.65 o 
   5   5   4     1154.55     1095.57     48.77 o 
   6   5   4      427.59      406.99     45.85 o 
   7   5   4      244.21      168.08     33.50 o 
   8   5   4       28.42       40.39     32.39 o 
   9   5   4      892.57      887.51     50.36 o 
  10   5   4      239.16      273.57     60.19 o 
  11   5   4      132.07      169.44     59.66 o 
  12   5   4       46.65       49.75     59.45 o 
  13   5   4      375.27      403.00     68.50 o 
   0   6   4     1342.46     1298.54     69.42 o 
   1   6   4      311.21      362.57     39.58 o 
   2   6   4       21.41      -20.97     30.65 o 
   3   6   4      285.92      296.90     36.08 o 
   4   6   4      402.47      457.21     43.47 o 
   5   6   4     1686.06     1562.48     69.36 o 
   6   6   4      158.56      144.03     56.83 o 
   7   6   4      188.41      183.72     57.07 o 
   8   6   4      821.40      799.92     73.67 o 
   9   6   4      185.27      304.20     67.55 o 
  10   6   4      176.25      120.24     65.09 o 
   0   7   4      736.72      696.40     99.29 o 
   1   7   4      185.69      158.72    155.07 o 
   2   7   4       97.08      126.73     54.51 o 
   3   7   4      121.98      119.63     50.59 o 
   4   7   4      270.26      285.78     68.35 o 
   5   7   4      289.49      351.94     85.17 o 
   6   7   4       37.58      -55.33     55.33 o 
   7   7   4      248.54      345.11     67.28 o 
   2   0   5    60391.86    62405.44    945.70 o 
   4   0   5     5224.18     5582.63    105.10 o 
   6   0   5      196.89      293.71     27.69 o 
   8   0   5     3364.73     3351.90    136.71 o 
  10   0   5     1723.11     1765.80     68.23 o 
  12   0   5      666.97      587.73     74.10 o 
  14   0   5      340.51      338.57     74.83 o 
  16   0   5      291.98      425.66     88.18 o 
   1   1   5     1566.18     1588.20     35.43 o 
   2   1   5     2102.42     1931.55     49.52 o 
   3   1   5     3578.21     3456.50     61.38 o 
   4   1   5      409.77      418.93     15.33 o 
   5   1   5     3202.51     3279.31     73.49 o 
   6   1   5      111.79      125.50     22.30 o 
   7   1   5    12736.08    13000.01    208.51 o 
   8   1   5     1504.46     1577.97     42.76 o 
   9   1   5       72.34      104.98     20.94 o 
  10   1   5      478.55      501.89     29.42 o 
  11   1   5      319.16      325.32     33.26 o 
  12   1   5      726.86      735.33     52.40 o 
  13   1   5       17.87       -4.72     41.90 o 
  14   1   5       51.83      119.44     68.19 o 
  15   1   5     1605.19     1596.53    149.84 o 
  16   1   5      163.86      148.11     54.82 o 
   1   2   5     1224.29     1195.61     47.22 o 
   2   2   5     3800.79     3718.78     99.08 o 
   3   2   5      525.71      531.86     25.24 o 
   4   2   5     1120.83     1198.86     39.79 o 
   5   2   5      388.58      432.19     29.16 o 
   6   2   5     6274.18     6172.96    154.99 o 
   7   2   5     1040.78     1062.96     32.87 o 
   8   2   5      128.61      106.00     26.35 o 
   9   2   5      392.29      397.09     33.52 o 
  10   2   5     1101.38     1085.84     50.44 o 
  11   2   5      250.03      278.13     37.09 o 
  12   2   5     2038.14     2004.63     93.27 o 
  13   2   5       23.14      -33.12     33.12 o 
  14   2   5     1026.92     1151.74     73.09 o 
  15   2   5      558.45      619.95     65.39 o 
  16   2   5      117.66       30.93     54.83 o 
   1   3   5      182.90      258.39     20.67 o 
   2   3   5       33.44        2.80     17.01 o 
   3   3   5     4236.46     4258.45    111.33 o 
   4   3   5       24.29        1.01     21.03 o 
   5   3   5     1308.63     1255.68     43.96 o 
   6   3   5      612.40      596.72     32.82 o 
   7   3   5     2383.78     2294.29     64.52 o 
   8   3   5     1632.87     1722.55     58.59 o 
   9   3   5      775.31      738.36     42.45 o 
  10   3   5      667.21      658.49     63.38 o 
  11   3   5     1875.32     1835.50     67.78 o 
  12   3   5      151.28      135.58     35.63 o 
  13   3   5       39.10       11.09     37.10 o 
  14   3   5      100.45      176.72     51.65 o 
  15   3   5     1146.15     1270.86     81.26 o 
   1   4   5      920.91      940.65     40.22 o 
   2   4   5     2522.16     2480.47     87.18 o 
   3   4   5     1356.11     1301.06     56.60 o 
   4   4   5       21.72       33.28     22.61 o 
   5   4   5       42.58       36.92     24.01 o 
   6   4   5     1284.54     1231.48     46.38 o 
   7   4   5      172.75      137.22     28.80 o 
   8   4   5       92.88       61.35     28.89 o 
   9   4   5      513.01      531.99     38.40 o 
  10   4   5     1277.41     1225.16     54.73 o 
  11   4   5      245.86      307.36     39.66 o 
  12   4   5     1129.89     1151.46     60.08 o 
  13   4   5       47.56      102.73     65.30 o 
  14   4   5       62.26       16.90     55.47 o 
   1   5   5     1632.23     1727.43     59.38 o 
   2   5   5     1172.23     1098.00     47.96 o 
   3   5   5      521.02      613.85     36.41 o 
   4   5   5     1041.54     1103.58     46.39 o 
   5   5   5       30.45        0.06     25.88 o 
   6   5   5      172.49      185.47     31.19 o 
   7   5   5     1472.73     1400.02     54.22 o 
   8   5   5      519.23      503.20     66.84 o 
   9   5   5      178.97      131.96     56.74 o 
  10   5   5      324.40      276.91     61.23 o 
  11   5   5     1444.59     1232.56     86.59 o 
  12   5   5      540.12      461.23    114.59 o 
  13   5   5      326.81      243.35     68.41 o 
   1   6   5      379.79      425.54     56.37 o 
   2   6   5      532.30      529.72     40.00 o 
   3   6   5      139.52       96.91     31.40 o 
   4   6   5       99.53       87.67     40.86 o 
   5   6   5      431.81      343.28     57.13 o 
   6   6   5     1011.83      985.04     84.73 o 
   7   6   5      307.94      417.23     62.00 o 
   8   6   5      459.97      492.93     76.05 o 
   9   6   5       97.59       39.43     59.45 o 
  10   6   5      119.65      107.34     63.15 o 
   1   7   5      390.76      448.75     61.79 o 
   2   7   5      179.89      275.84    170.12 o 
   3   7   5      528.92      520.51     52.65 o 
   4   7   5       51.81      -10.83     44.51 o 
   5   7   5       13.76      -33.85     56.15 o 
   6   7   5      731.90      719.54     74.43 o 
   7   7   5      323.16      280.19     68.89 o 
   0   0   6    23643.88    24495.98    514.57 o 
   2   0   6    23834.62    24502.23    374.35 o 
   4   0   6     7980.89     7850.94    148.32 o 
   6   0   6     1664.53     1735.97     56.84 o 
   8   0   6     5283.66     5180.80    131.34 o 
  10   0   6      213.19      212.90     36.08 o 
  12   0   6      992.15     1046.00     93.40 o 
  14   0   6     1797.89     1830.21    125.98 o 
  16   0   6      929.32     1003.94    104.81 o 
   0   1   6    12898.20    12641.67    335.68 o 
   1   1   6     2793.62     2725.97     54.71 o 
   2   1   6     1444.65     1436.24     43.02 o 
   3   1   6      258.68      255.12     21.24 o 
   4   1   6     1401.37     1412.85     33.30 o 
   5   1   6     2727.37     2672.29     43.95 o 
   6   1   6      893.80      923.93     31.81 o 
   7   1   6     1606.68     1612.95     43.28 o 
   8   1   6     1273.96     1297.30     39.06 o 
   9   1   6     3029.62     2925.51     62.24 o 
  10   1   6      166.28      186.63     30.26 o 
  11   1   6      700.98      662.19     41.39 o 
  12   1   6      389.10      428.27     60.73 o 
  13   1   6     2086.01     2220.99     94.08 o 
  14   1   6      224.02      127.79     47.74 o 
  15   1   6       37.03       49.58     49.79 o 
  16   1   6      162.10      171.58     56.36 o 
   1   2   6      550.53      553.24     44.41 o 
   2   2   6      632.00      650.32     62.35 o 
   3   2   6        9.80       16.66     26.13 o 
   4   2   6     6805.93     6662.03    134.59 o 
   5   2   6     1502.11     1571.53     45.49 o 
   6   2   6     1951.12     1882.63     55.34 o 
   7   2   6     1532.08     1492.18     89.69 o 
   8   2   6     2450.92     2384.69     51.20 o 
   9   2   6      968.60      929.57     44.22 o 
  10   2   6       95.24       98.93     30.12 o 
  11   2   6       95.84       65.69     30.38 o 
  12   2   6     2188.05     2091.03     71.82 o 
  13   2   6       76.47       55.89     44.90 o 
  14   2   6      939.06      903.43     72.19 o 
  15   2   6      159.05      122.83     67.44 o 
  16   2   6      187.43      224.51     67.19 o 
   0   3   6      247.41      312.37     53.26 o 
   1   3   6     5561.67     5438.00    183.18 o 
   2   3   6     1245.68     1384.29     58.32 o 
   3   3   6      146.78      148.04     53.91 o 
   4   3   6     1232.80     1289.17     43.57 o 
   5   3   6     1617.56     1570.57     48.42 o 
   6   3   6      269.31      309.55     26.49 o 
   7   3   6      337.91      341.39     29.45 o 
   8   3   6      165.52      157.86     29.92 o 
   9   3   6     1262.12     1210.46     50.18 o 
  10   3   6      242.68      239.53     54.99 o 
  11   3   6       80.19       65.72     55.19 o 
  12   3   6       49.41       68.24     34.10 o 
  13   3   6     2232.03     2259.41     78.15 o 
  14   3   6       56.97       86.68     64.02 o 
  15   3   6       71.70       58.61     49.49 o 
   0   4   6     1223.90     1201.68     90.56 o 
   1   4   6     1233.73     1363.44    102.97 o 
   2   4   6      180.25      191.49     27.83 o 
   3   4   6      242.05      286.63     28.36 o 
   4   4   6     2860.42     2953.28     71.35 o 
   5   4   6      260.51      297.77     41.11 o 
   6   4   6      194.03      178.21     43.70 o 
   7   4   6      169.86      224.54     27.91 o 
   8   4   6     1894.57     1941.42     62.12 o 
   9   4   6     1214.79     1168.00     50.97 o 
  10   4   6      731.92      693.34     43.93 o 
  11   4   6      275.55      303.13     38.20 o 
  12   4   6      344.74      346.66     60.86 o 
  13   4   6       62.81       48.42     70.48 o 
  14   4   6      241.95      265.14     96.69 o 
   0   5   6     1257.45     1227.89    100.21 o 
   1   5   6     1256.13     1299.17     72.17 o 
   2   5   6      536.95      612.95     36.17 o 
   3   5   6      304.93      342.66     34.27 o 
   4   5   6     1569.44     1637.29     55.23 o 
   5   5   6     1723.78     1653.01     55.66 o 
   6   5   6      173.54      122.70     87.56 o 
   7   5   6      270.82      258.16     53.34 o 
   8   5   6      100.23       59.15     48.85 o 
   9   5   6      342.57      348.40     93.71 o 
  10   5   6      204.60      137.30     96.67 o 
  11   5   6        5.69      -57.44     85.17 o 
  12   5   6      299.63      441.48     71.06 o 
   0   6   6      737.76      728.21     91.04 o 
   1   6   6      228.19      241.36     53.18 o 
   2   6   6      435.28      388.68     56.35 o 
   3   6   6       10.33       16.97     54.44 o 
   4   6   6      793.07      818.19     93.36 o 
   5   6   6      671.17      581.31     85.62 o 
   6   6   6      406.67      355.86     59.83 o 
   7   6   6      268.61      218.80     61.01 o 
   8   6   6      795.19      806.50     90.82 o 
   9   6   6      384.68      278.46     66.86 o 
  10   6   6       20.44      -60.27     60.27 o 
   0   7   6      667.43      827.12    100.21 o 
   1   7   6      191.54      191.92     61.87 o 
   2   7   6       69.50      116.79     56.43 o 
   3   7   6       48.34       70.34     55.09 o 
   4   7   6      711.30      638.29     56.45 o 
   5   7   6      305.55      300.83     65.08 o 
   6   7   6       62.39      -56.85     56.85 o 
   7   7   6      198.41      204.57    103.14 o 
   2   0   7     3309.35     3246.82     57.09 o 
   4   0   7     3610.75     3856.58     79.72 o 
   6   0   7     7219.42     7314.72    174.15 o 
   8   0   7     1943.86     1971.08     68.01 o 
  10   0   7     3659.89     3493.55    100.70 o 
  12   0   7     1528.48     1510.30    109.86 o 
  14   0   7     1473.64     1410.67    113.90 o 
  16   0   7      296.45      348.12     88.87 o 
   1   1   7       68.47       86.11     21.15 o 
   2   1   7      391.40      386.59     28.20 o 
   3   1   7     1447.37     1336.06     28.50 o 
   4   1   7      928.42      907.88     27.04 o 
   5   1   7      399.53      394.51     20.25 o 
   6   1   7     1418.25     1552.20     33.50 o 
   7   1   7     8537.52     8651.05    142.69 o 
   8   1   7       40.13       33.21     23.80 o 
   9   1   7     1151.62     1174.91     37.64 o 
  10   1   7      565.57      621.74     46.34 o 
  11   1   7      740.66      717.80     42.03 o 
  12   1   7      226.09      182.03     72.87 o 
  13   1   7      294.15      220.87     66.56 o 
  14   1   7       53.39       40.26     89.63 o 
  15   1   7     2190.98     2158.18    100.88 o 
  16   1   7      193.27      204.13     59.03 o 
   1   2   7       72.07       57.64     21.39 o 
   2   2   7     5257.55     5015.67    126.07 o 
   3   2   7      577.43      587.43     34.36 o 
   4   2   7      591.04      601.52     57.38 o 
   5   2   7      806.98      773.03     50.80 o 
   6   2   7     8257.25     8277.36    192.00 o 
   7   2   7     1204.70     1204.53     37.04 o 
   8   2   7      574.36      574.08     27.10 o 
   9   2   7      180.58      154.41     29.02 o 
  10   2   7      845.98      879.23     44.34 o 
  11   2   7      696.49      698.99     75.71 o 
  12   2   7      826.71      783.87     69.70 o 
  13   2   7       61.36       11.19     43.87 o 
  14   2   7     1485.49     1454.00     96.03 o 
  15   2   7      241.79      197.55     54.67 o 
  16   2   7      191.63      259.12     61.00 o 
   1   3   7     1114.58     1012.30     46.74 o 
   2   3   7     1391.56     1306.35     57.82 o 
   3   3   7     6271.03     6067.90    229.72 o 
   4   3   7       35.54       96.21     34.33 o 
   5   3   7      960.02     1054.65     58.03 o 
   6   3   7      189.28      196.53     21.83 o 
   7   3   7     1505.57     1450.83     47.87 o 
   8   3   7      175.31      182.57     27.15 o 
   9   3   7      297.89      283.19     53.49 o 
  10   3   7       48.97       46.35     30.08 o 
  11   3   7     1265.74     1211.40     55.12 o 
  12   3   7       46.11       23.11     32.35 o 
  13   3   7       53.80       55.15     34.43 o 
  14   3   7       18.51       62.62     45.73 o 
  15   3   7      912.39      928.96    117.60 o 
   1   4   7       23.37       -3.56     36.64 o 
   2   4   7     1859.49     1998.77    113.69 o 
   3   4   7     1238.97     1294.40     99.86 o 
   4   4   7     1070.60     1015.78     78.23 o 
   5   4   7      334.91      327.72     46.98 o 
   6   4   7     1613.00     1648.55     50.17 o 
   7   4   7      578.43      549.51     33.10 o 
   8   4   7      243.80      241.82     62.52 o 
   9   4   7      775.12      724.85     41.95 o 
  10   4   7     1893.57     1875.98     94.33 o 
  11   4   7       59.24       43.71     64.26 o 
  12   4   7     1278.33     1162.03     79.38 o 
  13   4   7      366.13      346.82     61.85 o 
  14   4   7       75.49      220.71     93.88 o 
   1   5   7     2741.24     2837.51    103.45 o 
   2   5   7      813.09      842.10     61.34 o 
   3   5   7      269.09      268.18     72.03 o 
   4   5   7      692.47      786.33     63.04 o 
   5   5   7      124.92      153.65     45.53 o 
   6   5   7       45.37      -20.92     43.77 o 
   7   5   7     1141.37      971.04     83.69 o 
   8   5   7      211.10      177.38     52.08 o 
   9   5   7      134.26      158.00     58.19 o 
  10   5   7     1137.78     1154.53     83.60 o 
  11   5   7      572.91      446.18     68.26 o 
  12   5   7      404.65      373.02     66.88 o 
   1   6   7      211.45      261.99     53.26 o 
   2   6   7     1048.39     1087.30     74.02 o 
   3   6   7      311.10      317.55     58.75 o 
   4   6   7       39.88       -7.36     40.02 o 
   5   6   7       68.54       50.54     52.19 o 
   6   6   7      564.69      624.33     67.40 o 
   7   6   7      221.05      230.24     62.30 o 
   8   6   7       65.33       44.11     59.20 o 
   9   6   7      263.50      146.38     62.92 o 
  10   6   7      160.85       15.40    102.83 o 
   1   7   7      213.72      244.85     61.41 o 
   2   7   7      832.28      848.96    150.54 o 
   3   7   7       46.55       -7.39     56.36 o 
   4   7   7      236.34      269.60     78.45 o 
   5   7   7      219.99      210.64     50.71 o 
   6   7   7      267.75      368.97     67.52 o 
   0   0   8      789.51      733.17     50.75 o 
   2   0   8       41.67       50.70     12.61 o 
   4   0   8    12320.37    12552.48    228.83 o 
   6   0   8     1964.76     2028.41     62.20 o 
   8   0   8     3429.35     3423.40     90.31 o 
  10   0   8      460.07      420.30     71.70 o 
  12   0   8      397.80      437.44     68.58 o 
  14   0   8     2386.98     2277.25    143.29 o 
  16   0   8      640.57      664.76     99.06 o 
   1   1   8     5285.30     5119.75    123.06 o 
   2   1   8     3303.13     3245.84     86.76 o 
   3   1   8     1813.10     1765.66     36.43 o 
   4   1   8      587.20      633.19     40.58 o 
   5   1   8     5065.22     5007.28     85.61 o 
   6   1   8      554.74      616.36     20.93 o 
   7   1   8      451.25      441.88     19.65 o 
   8   1   8     1175.22     1215.63     45.77 o 
   9   1   8     3045.43     2910.47     76.92 o 
  10   1   8      142.35      113.95     28.13 o 
  11   1   8      176.48      141.28     34.58 o 
  12   1   8      412.99      426.18     49.28 o 
  13   1   8     1281.00     1379.49    111.76 o 
  14   1   8       96.82       63.83     49.06 o 
  15   1   8       82.51       89.56     80.83 o 
  16   1   8      308.31      339.95     59.54 o 
   0   2   8     7310.10     7112.24    221.10 o 
   1   2   8     1245.94     1192.58     45.90 o 
   2   2   8      172.03      219.50     45.67 o 
   3   2   8      551.45      622.94     36.75 o 
   4   2   8     6817.51     6927.53    168.93 o 
   5   2   8     1259.32     1288.39     72.73 o 
   6   2   8      141.90      156.65     21.16 o 
   7   2   8        5.02       -5.65     16.55 o 
   8   2   8       98.86      107.69     25.39 o 
   9   2   8      170.61      166.57     27.75 o 
  10   2   8      647.40      621.03     38.12 o 
  11   2   8      654.89      591.98     40.27 o 
  12   2   8     1374.36     1362.07     58.67 o 
  13   2   8       49.97       33.49     43.92 o 
  14   2   8     2010.76     2144.78    125.09 o 
  15   2   8      652.20      630.05     65.79 o 
  16   2   8      435.02      511.27    197.28 o 
   0   3   8     1001.17     1010.96     81.88 o 
   1   3   8     2986.24     2801.48    106.33 o 
   2   3   8      381.12      506.13     71.40 o 
   3   3   8      559.28      577.14     67.51 o 
   4   3   8      841.31      911.48     64.20 o 
   5   3   8     2193.53     2196.37     82.04 o 
   6   3   8     1226.27     1172.59     64.04 o 
   7   3   8      858.62      841.29     35.33 o 
   8   3   8      485.38      496.69     31.94 o 
   9   3   8     1734.53     1633.51     63.07 o 
  10   3   8        8.33      -24.23     27.65 o 
  11   3   8       80.84      121.83     32.13 o 
  12   3   8       89.45       65.93     31.91 o 
  13   3   8     1274.50     1259.21    132.51 o 
  14   3   8       31.30      -45.31     79.51 o 
  15   3   8       67.27        4.59     83.28 o 
   0   4   8     1845.18     1662.60    108.60 o 
   1   4   8      928.92      868.26     56.76 o 
   2   4   8      109.13       39.37     51.01 o 
   3   4   8      355.98      318.64     69.18 o 
   4   4   8     3381.94     3503.36    115.65 o 
   5   4   8      120.14       96.75     42.83 o 
   6   4   8      429.31      446.81     51.51 o 
   7   4   8      107.42      107.25     43.32 o 
   8   4   8     1299.19     1191.96     96.43 o 
   9   4   8      916.75      982.75     70.32 o 
  10   4   8      380.27      438.37     56.13 o 
  11   4   8      156.55       54.89     53.60 o 
  12   4   8      681.44      633.56     66.63 o 
  13   4   8      250.10      204.04     92.56 o 
  14   4   8      714.58      773.05    117.13 o 
   0   5   8      501.18      539.18     77.27 o 
   1   5   8      332.34      320.91     48.44 o 
   2   5   8      224.36      222.75     48.53 o 
   3   5   8      172.74      251.99     72.64 o 
   4   5   8      799.00      762.58     94.48 o 
   5   5   8     2286.25     2274.81    103.85 o 
   6   5   8      277.81      214.40     69.32 o 
   7   5   8     1315.60     1285.37     77.60 o 
   8   5   8      963.53      934.56     72.01 o 
   9   5   8      834.85      784.39     74.24 o 
  10   5   8      365.46      347.55     64.72 o 
  11   5   8       54.52       24.47     58.72 o 
  12   5   8      376.40      462.70     71.69 o 
   0   6   8     1146.25     1165.34    107.27 o 
   1   6   8      419.52      313.84     56.54 o 
   2   6   8       37.48       53.58     49.54 o 
   3   6   8       68.27       34.98     69.56 o 
   4   6   8      660.38      812.86     56.66 o 
   5   6   8      254.61      166.14     56.81 o 
   6   6   8      115.29       52.23     58.07 o 
   7   6   8      320.34      393.71     64.90 o 
   8   6   8      741.04      922.91    121.49 o 
   9   6   8      224.55      212.93     75.47 o 
  10   6   8      138.13      199.45     69.43 o 
   0   7   8      353.57      465.72     99.65 o 
   1   7   8      305.52      254.43     60.22 o 
   2   7   8        7.88      -49.37     49.37 o 
   3   7   8       96.49       40.90     92.18 o 
   4   7   8      428.34      446.17     55.03 o 
   5   7   8      652.45      814.14     63.62 o 
   6   7   8      129.79      157.07     68.94 o 
   2   0   9      234.31      178.81     24.38 o 
   4   0   9      353.50      364.00     30.35 o 
   6   0   9    10370.20    10267.90    234.49 o 
   8   0   9     1651.44     1685.34     59.99 o 
  10   0   9     2727.18     2668.81    128.22 o 
  12   0   9      721.66      671.11     78.07 o 
  14   0   9       63.36      131.13     71.57 o 
  16   0   9     1119.76     1223.66    116.17 o 
   1   1   9     9371.57     9515.83    302.37 o 
   2   1   9     1371.81     1381.62     51.70 o 
   3   1   9     2862.49     2669.81     49.40 o 
   4   1   9      671.38      720.73     27.47 o 
   5   1   9     4482.97     4559.00     80.51 o 
   6   1   9      166.25      179.90     19.24 o 
   7   1   9     2287.68     2224.59     43.41 o 
   8   1   9      347.65      364.72     20.88 o 
   9   1   9      435.93      470.53     32.90 o 
  10   1   9      152.61      164.36     29.10 o 
  11   1   9      960.39     1018.76    100.01 o 
  12   1   9      226.80      253.65     45.34 o 
  13   1   9       98.70       56.87     43.07 o 
  14   1   9      373.63      338.12     53.08 o 
  15   1   9     1982.08     1982.60     96.81 o 
  16   1   9      361.38      303.43     59.27 o 
   1   2   9      379.08      469.27     27.47 o 
   2   2   9      853.52      672.63     43.80 o 
   3   2   9      604.00      741.97     38.46 o 
   4   2   9     1052.43     1118.65     54.65 o 
   5   2   9      643.93      766.43     45.74 o 
   6   2   9     6454.51     6420.83    158.35 o 
   7   2   9      700.72      698.18     51.06 o 
   8   2   9      405.56      426.98     30.86 o 
   9   2   9      176.85      205.95     27.87 o 
  10   2   9      730.21      766.89     41.92 o 
  11   2   9      305.36      308.47     34.20 o 
  12   2   9     1067.11     1144.63     67.01 o 
  13   2   9       44.47       32.58     47.54 o 
  14   2   9      948.23      876.44     65.53 o 
  15   2   9      412.43      331.36     56.66 o 
  16   2   9      447.60      610.48     62.57 o 
   1   3   9     2037.83     1942.38     62.75 o 
   2   3   9      154.45      130.53     26.84 o 
   3   3   9     3292.89     3134.52     97.48 o 
   4   3   9       26.88       35.98     32.68 o 
   5   3   9      977.40      890.72     52.84 o 
   6   3   9      158.30      102.18     38.89 o 
   7   3   9     1126.47     1015.41     79.69 o 
   8   3   9       19.15       26.03     21.36 o 
   9   3   9      209.83      229.54     27.63 o 
  10   3   9      848.27      824.22     43.91 o 
  11   3   9     1491.51     1543.69     60.06 o 
  12   3   9       82.56      135.49     45.21 o 
  13   3   9      226.59      279.06     86.67 o 
  14   3   9       75.81       56.69     82.76 o 
  15   3   9      670.90      616.21    110.06 o 
   1   4   9      107.47      123.59     39.85 o 
   2   4   9     3396.36     3253.62    160.23 o 
   3   4   9      739.93      807.00     76.77 o 
   4   4   9     3230.96     3176.92    151.96 o 
   5   4   9      263.43      290.65     46.92 o 
   6   4   9      626.85      591.96     55.33 o 
   7   4   9      400.91      343.84     48.90 o 
   8   4   9      305.53      245.51     79.80 o 
   9   4   9      868.40      843.69     67.59 o 
  10   4   9      694.61      681.12     74.06 o 
  11   4   9      473.25      428.09     80.32 o 
  12   4   9      216.14      248.07     58.35 o 
  13   4   9      293.87      188.83     90.16 o 
  14   4   9      175.14      280.17     98.32 o 
   1   5   9     1157.80     1189.33     88.10 o 
   2   5   9     1078.21     1157.64     93.02 o 
   3   5   9      856.44      817.27     93.90 o 
   4   5   9      251.95      231.53     77.56 o 
   5   5   9      246.77      165.86     51.32 o 
   6   5   9      621.50      581.73     62.62 o 
   7   5   9     1220.91     1186.50     76.98 o 
   8   5   9       78.16        1.50     52.68 o 
   9   5   9       15.86       47.67     55.50 o 
  10   5   9      410.53      299.42    141.85 o 
  11   5   9      443.62      417.58     70.81 o 
  12   5   9      526.70      472.61     72.10 o 
   1   6   9      634.19      774.41    167.57 o 
   2   6   9      382.58      394.14     64.09 o 
   3   6   9     1355.67     1306.54     88.58 o 
   4   6   9       23.17       46.90     41.17 o 
   5   6   9      124.64       57.92     51.49 o 
   6   6   9      761.94      797.15    114.05 o 
   7   6   9      131.12      200.11     77.35 o 
   8   6   9       75.63       34.67     71.91 o 
   9   6   9       44.46        4.10     60.44 o 
  10   6   9      298.05      223.38     71.86 o 
   1   7   9      299.14      342.48     63.18 o 
   2   7   9      441.26      369.71     66.59 o 
   3   7   9      310.94      327.30     65.29 o 
   4   7   9       72.51       64.80     72.13 o 
   5   7   9      161.12      249.45     53.03 o 
   6   7   9      177.18      250.63     87.08 o 
   0   0  10    15222.92    14815.97    467.41 o 
   2   0  10      860.30      835.69     39.08 o 
   4   0  10     1500.02     1466.83     52.95 o 
   6   0  10     1780.44     1751.72     57.73 o 
   8   0  10     2124.40     1981.56     64.98 o 
  10   0  10      343.88      425.33     62.79 o 
  12   0  10      172.19      108.32     61.64 o 
  14   0  10     1605.97     1693.23    120.76 o 
  16   0  10      344.11      254.58     78.70 o 
   0   1  10     1934.39     1923.00     71.47 o 
   1   1  10     5384.07     5490.08     94.72 o 
   2   1  10     2665.73     2737.28     77.62 o 
   3   1  10     4022.57     4126.11     95.15 o 
   4   1  10      206.30      225.93     18.52 o 
   5   1  10    11265.09    11339.85    181.75 o 
   6   1  10      428.32      487.23     23.23 o 
   7   1  10      581.22      610.99     37.41 o 
   8   1  10        4.37      -23.76     23.76 o 
   9   1  10      557.97      515.38     33.91 o 
  10   1  10      291.47      362.05     32.76 o 
  11   1  10      555.55      446.46     56.79 o 
  12   1  10      103.01       79.88     40.52 o 
  13   1  10     2044.91     2008.65    119.00 o 
  14   1  10      198.67      292.32     55.73 o 
  15   1  10       98.96       85.85     50.85 o 
  16   1  10       73.16      103.25     54.05 o 
   1   2  10     2691.22     2964.32     81.62 o 
   2   2  10     2998.86     3234.03     89.39 o 
   3   2  10     3769.27     4062.29    108.22 o 
   4   2  10     3415.71     3557.08    104.23 o 
   5   2  10      167.67      113.16     33.09 o 
   6   2  10      172.87      107.70     33.36 o 
   7   2  10      290.65      347.37     24.63 o 
   8   2  10     2138.71     2083.16     57.96 o 
   9   2  10      513.30      534.51     33.96 o 
  10   2  10     1462.62     1362.89     73.32 o 
  11   2  10      263.72      299.41     41.41 o 
  12   2  10      958.82      995.62    153.11 o 
  13   2  10       89.82       16.65     41.53 o 
  14   2  10     1067.60     1033.87    165.86 o 
  15   2  10      167.61      170.61     49.81 o 
   0   3  10      238.92      206.31     57.77 o 
   1   3  10      645.79      570.58     66.05 o 
   2   3  10      777.39      921.28     46.66 o 
   3   3  10      390.31      417.59     35.99 o 
   4   3  10      187.05      174.44     38.33 o 
   5   3  10     2542.08     2567.36     89.75 o 
   6   3  10      653.14      665.04     53.03 o 
   7   3  10     1272.49     1181.99     66.23 o 
   8   3  10     1909.07     1845.47     81.15 o 
   9   3  10     1092.93     1034.56     51.06 o 
  10   3  10      129.25      109.57     26.44 o 
  11   3  10       40.86      106.67     54.72 o 
  12   3  10       27.76      -40.95     72.44 o 
  13   3  10     2173.62     2016.45    149.18 o 
  14   3  10       52.80       68.05     86.13 o 
  15   3  10      100.00       28.35     86.96 o 
   0   4  10     8510.08     8796.80    300.39 o 
   1   4  10      120.50      102.95     42.01 o 
   2   4  10       93.96       22.45     58.83 o 
   3   4  10      938.57      858.97     87.09 o 
   4   4  10     1287.09     1404.94    109.20 o 
   5   4  10      671.12      692.26     57.67 o 
   6   4  10        6.66      -22.68     54.31 o 
   7   4  10      644.86      606.40     59.86 o 
   8   4  10     1237.10     1227.24     88.04 o 
   9   4  10      336.26      294.90     53.80 o 
  10   4  10      251.88      191.31     52.65 o 
  11   4  10        7.40      -14.66     49.03 o 
  12   4  10      451.33      334.13     59.99 o 
  13   4  10       29.81      -75.15     81.18 o 
   0   5  10     3338.60     3162.76    159.87 o 
   1   5  10      488.70      442.21     53.44 o 
   2   5  10     1218.72     1248.56     73.88 o 
   3   5  10      141.77      159.76     65.58 o 
   4   5  10     1117.44     1140.31    107.06 o 
   5   5  10     1672.48     1704.90    100.72 o 
   6   5  10      254.68      202.06     56.24 o 
   7   5  10      262.41      283.16     57.95 o 
   8   5  10      536.11      448.82     60.21 o 
   9   5  10      983.84      986.11     92.83 o 
  10   5  10      214.00      179.97     83.70 o 
  11   5  10        2.29       27.97     58.57 o 
  12   5  10       14.20       -8.22     96.22 o 
   0   6  10      730.74      769.45     98.01 o 
   1   6  10      256.24      265.45     57.26 o 
   2   6  10      172.50      105.60     53.60 o 
   3   6  10      869.47      747.10     70.26 o 
   4   6  10      557.30      510.56     52.85 o 
   5   6  10      262.29      306.91     65.91 o 
   6   6  10      105.02       86.51     59.27 o 
   7   6  10       46.11       42.05     59.90 o 
   8   6  10      330.90      241.15    116.18 o 
   9   6  10      198.26      204.25     66.20 o 
   0   7  10      195.80       99.28     90.00 o 
   1   7  10      440.78      391.59     66.77 o 
   2   7  10       17.75       49.47    103.32 o 
   3   7  10       76.19       91.52     59.00 o 
   4   7  10      122.76      154.73     69.29 o 
   5   7  10      397.30      428.79     58.50 o 
   2   0  11     4750.78     4696.14    112.39 o 
   4   0  11     2180.96     2533.52    103.26 o 
   6   0  11     3881.40     3710.48    147.45 o 
   8   0  11      468.83      526.81     33.88 o 
  10   0  11      658.48      696.60     69.61 o 
  12   0  11      627.52      636.05     79.16 o 
  14   0  11      736.74      800.90     94.32 o 
  16   0  11     1368.19     1344.61    121.52 o 
   1   1  11     2976.30     2934.35     50.63 o 
   2   1  11     1375.78     1451.71     37.02 o 
   3   1  11     3270.50     3209.79     70.01 o 
   4   1  11     1895.29     1886.10     69.96 o 
   5   1  11     2371.97     2435.28     49.63 o 
   6   1  11      843.30      889.75     30.55 o 
   7   1  11     3368.97     3442.42     67.20 o 
   8   1  11       60.61       81.44     24.00 o 
   9   1  11      219.65      224.71     27.80 o 
  10   1  11       15.52      -30.47     31.40 o 
  11   1  11     2149.13     2058.64     83.16 o 
  12   1  11      156.37      173.44     83.41 o 
  13   1  11       29.33       56.58     43.40 o 
  14   1  11      206.88      151.49     48.94 o 
  15   1  11      635.09      727.18     65.01 o 
  16   1  11      299.51      327.76     67.82 o 
   1   2  11      315.45      341.34     62.00 o 
   2   2  11     5645.68     5597.51    142.10 o 
   3   2  11      635.44      699.87     41.26 o 
   4   2  11      411.91      512.78     41.29 o 
   5   2  11       10.97      -12.15     30.24 o 
   6   2  11     1618.42     1471.60     66.02 o 
   7   2  11      104.90      130.59     47.89 o 
   8   2  11     1452.79     1493.34     48.82 o 
   9   2  11      890.98      859.76     40.14 o 
  10   2  11     1441.65     1388.92     69.06 o 
  11   2  11      464.99      394.86     44.20 o 
  12   2  11      413.91      525.19     70.57 o 
  13   2  11       48.05       15.68     39.57 o 
  14   2  11     1052.17     1150.29     92.29 o 
  15   2  11      197.95      170.77     90.52 o 
   1   3  11     1556.01     1494.88     97.74 o 
   2   3  11      477.09      455.45     33.61 o 
   3   3  11     2016.31     1947.12     70.65 o 
   4   3  11       36.47      -12.51     36.31 o 
   5   3  11      993.22     1038.95     85.06 o 
   6   3  11     1042.62      971.88     95.59 o 
   7   3  11      963.00      934.69     59.99 o 
   8   3  11      188.66      114.80     63.80 o 
   9   3  11       61.08       48.34     43.17 o 
  10   3  11       11.73      -31.30     39.68 o 
  11   3  11     2259.55     2406.38    107.63 o 
  12   3  11       69.73       35.39     75.76 o 
  13   3  11       42.87       15.81     77.17 o 
  14   3  11      289.87      240.38     90.45 o 
   1   4  11     1195.18     1170.05     90.22 o 
   2   4  11     1572.71     1549.43    112.72 o 
   3   4  11      299.30      330.03     70.76 o 
   4   4  11      155.62       69.53     57.02 o 
   5   4  11      379.33      379.52     51.08 o 
   7   4  11      101.39      133.74     52.43 o 
   8   4  11      472.30      513.31     77.23 o 
   9   4  11      337.67      312.26    101.16 o 
  10   4  11      749.35      848.89    171.21 o 
  11   4  11      612.14      549.84     65.17 o 
  12   4  11      180.73      134.75     86.62 o 
  13   4  11       69.78      -34.69     84.40 o 
   1   5  11      485.63      520.42     81.40 o 
   2   5  11      795.76      771.73     65.77 o 
   3   5  11     2358.10     2464.31    149.10 o 
   4   5  11       87.55       41.31     64.17 o 
   5   5  11      203.15      161.56     50.54 o 
   6   5  11      202.19      211.88     54.27 o 
   7   5  11      648.71      678.66     69.05 o 
   8   5  11      192.49      218.89     57.93 o 
   9   5  11      411.81      488.93     68.95 o 
  10   5  11      102.90      100.74     80.29 o 
  11   5  11       94.77      -45.18     55.71 o 
  12   5  11       54.88       89.83     95.27 o 
   1   6  11      150.96      114.15     71.72 o 
   2   6  11      773.22      878.06     72.59 o 
   3   6  11      526.32      526.01     65.53 o 
   4   6  11      411.74      359.67     58.55 o 
   5   6  11       54.67      -19.95     56.26 o 
   6   6  11      702.14      667.89     80.07 o 
   7   6  11      242.07      204.13     59.89 o 
   8   6  11       91.10      -45.89     59.40 o 
   9   6  11       37.36       12.24     98.48 o 
   1   7  11       84.85      189.68     62.11 o 
   2   7  11      217.55      191.38     75.32 o 
   3   7  11      527.63      479.98     77.32 o 
   4   7  11      247.31      163.71     73.86 o 
   5   7  11       14.51        6.07     49.48 o 
   0   0  12     6210.16     5851.21    205.55 o 
   2   0  12     1932.46     1937.01     62.29 o 
   4   0  12     3235.81     3202.88     86.65 o 
   6   0  12     1036.85     1014.11     70.80 o 
   8   0  12     2363.77     2253.34     71.31 o 
  10   0  12      368.45      359.11     56.76 o 
  12   0  12     4235.60     4076.70    176.10 o 
  14   0  12      758.05      756.36     87.40 o 
  16   0  12       47.86      -71.19     71.19 o 
   0   1  12     2749.22     2925.01    103.87 o 
   1   1  12     2816.97     2831.54     67.68 o 
   2   1  12     1336.29     1380.50     31.14 o 
   3   1  12     1642.60     1674.35     34.25 o 
   4   1  12      976.31      995.92     34.70 o 
   5   1  12     3899.59     3769.02     81.40 o 
   6   1  12      633.99      625.94     25.32 o 
   7   1  12      100.37      123.85     18.80 o 
   8   1  12       43.18       59.21     23.27 o 
   9   1  12     2093.42     2071.48     72.80 o 
  10   1  12      208.13      198.05     36.82 o 
  11   1  12      186.79      281.53     42.94 o 
  12   1  12      413.90      397.23     46.91 o 
  13   1  12     1942.75     1844.98     89.38 o 
  14   1  12        0.16      -41.86     45.62 o 
  15   1  12      682.17      678.23     98.22 o 
  16   1  12       40.41       29.16     52.76 o 
   1   2  12      210.30      193.42     22.63 o 
   2   2  12       53.55       58.99     31.27 o 
   3   2  12      144.88      140.69     28.08 o 
   5   2  12      350.06      330.87     38.27 o 
   6   2  12      459.76      493.63     83.81 o 
   7   2  12      449.94      435.85     43.16 o 
   8   2  12     1817.69     1747.34     68.24 o 
   9   2  12      205.77      219.14     49.00 o 
  10   2  12      499.78      528.40     43.02 o 
  11   2  12       41.67       68.43     34.07 o 
  12   2  12      519.79      476.05     48.29 o 
  13   2  12       94.24      111.80     73.85 o 
  14   2  12      314.13      345.18     91.55 o 
  15   2  12       50.44       36.07     86.82 o 
   0   3  12     1069.11     1049.49     87.08 o 
   1   3  12     3091.47     3096.54    141.68 o 
   2   3  12      262.76      347.76     87.90 o 
   3   3  12     1250.02     1106.16     89.17 o 
   4   3  12      409.64      496.12     53.72 o 
   5   3  12     2140.53     2142.99     81.88 o 
   6   3  12      573.47      675.80     53.48 o 
   7   3  12      142.81      169.10     54.84 o 
   8   3  12      849.12      679.74     55.02 o 
   9   3  12      622.22      674.70     57.15 o 
  10   3  12      376.43      320.40    108.52 o 
  11   3  12        2.71      -57.19     61.80 o 
  12   3  12       68.31      -35.47     71.40 o 
  13   3  12     1325.94     1234.36    123.02 o 
  14   3  12       79.30       94.39     90.70 o 
   0   4  12     4597.71     4748.34    188.49 o 
   1   4  12      298.28      319.45     49.88 o 
   2   4  12      888.37      762.05     80.19 o 
   3   4  12      190.70      134.77     67.97 o 
   5   4  12     2010.91     1739.30     85.88 o 
   6   4  12        0.35      -14.43     51.75 o 
   7   4  12     1069.00      955.34     67.54 o 
   8   4  12     2051.11     2028.89     93.31 o 
   9   4  12      278.56      290.48     54.32 o 
  10   4  12      188.37      260.45     54.18 o 
  11   4  12       37.86      -13.05     76.26 o 
  12   4  12      145.12      163.83     89.50 o 
  13   4  12      157.06      195.99     91.43 o 
   0   5  12     2415.16     2230.86    138.88 o 
   1   5  12     1101.31     1076.37    137.98 o 
   2   5  12      287.60      244.86     54.16 o 
   3   5  12     1248.26     1316.80    107.46 o 
   4   5  12      376.14      356.57     77.25 o 
   5   5  12      231.61      323.18     55.26 o 
   6   5  12        9.61      -52.28     52.28 o 
   7   5  12      203.58      274.45     58.73 o 
   8   5  12      476.76      418.79     64.34 o 
   9   5  12      919.89      936.22     78.32 o 
  10   5  12      155.17       83.03     97.08 o 
  11   5  12       50.98       98.22     58.33 o 
   0   6  12     1199.22     1338.44    118.43 o 
   1   6  12       86.70       40.03     54.45 o 
   2   6  12      230.05      204.85     58.10 o 
   3   6  12      231.44      361.91     58.94 o 
   4   6  12      522.42      571.98     84.44 o 
   5   6  12      335.87      284.79     64.38 o 
   6   6  12       20.53       13.17     57.89 o 
   7   6  12       58.62      -13.52    107.13 o 
   8   6  12      510.88      485.31    135.96 o 
   9   6  12      547.24      485.22     84.74 o 
   0   7  12      901.33      856.91    114.47 o 
   1   7  12       54.13        0.60     59.14 o 
   2   7  12       16.84       -9.68     59.08 o 
   3   7  12      482.16      583.69     74.51 o 
   4   7  12      469.06      433.80     61.61 o 
   2   0  13     7853.20     7497.33    178.24 o 
   4   0  13      937.29      992.14     46.44 o 
   6   0  13     8194.83     8248.96    282.34 o 
   8   0  13      654.42      600.77     60.05 o 
  10   0  13      725.87      666.57     68.54 o 
  12   0  13      536.84      598.16     75.56 o 
  14   0  13      400.83      401.79     77.96 o 
   1   1  13     1894.55     1924.56     45.74 o 
   2   1  13       27.28        4.89     11.46 o 
   3   1  13     2843.87     2726.77     51.67 o 
   4   1  13     1037.32     1026.96     28.78 o 
   5   1  13       36.78       53.14     17.97 o 
   6   1  13       90.98       93.49     16.46 o 
   7   1  13     3438.96     3271.89     64.83 o 
   8   1  13      164.96      223.92     26.27 o 
   9   1  13      229.78      247.57     35.13 o 
  10   1  13      111.77       74.69     36.03 o 
  11   1  13     1982.06     2099.84     81.98 o 
  12   1  13      349.69      398.57     50.47 o 
  13   1  13      141.02       82.28     61.79 o 
  14   1  13       57.32       49.75     45.76 o 
  15   1  13      208.78      253.09     51.89 o 
   1   2  13      544.24      642.66     64.53 o 
   2   2  13     7865.94     7762.22    251.69 o 
   3   2  13     2962.37     3018.13     90.72 o 
   4   2  13      650.84      725.34     64.84 o 
   5   2  13      114.80      131.73     34.23 o 
   6   2  13     1346.02     1316.39     63.66 o 
   7   2  13       35.70       66.23     33.83 o 
   8   2  13      427.90      418.65     25.46 o 
   9   2  13      257.98      296.04     26.74 o 
  10   2  13      707.88      771.59     49.30 o 
  11   2  13       76.11       75.50     46.04 o 
  12   2  13      718.06      830.68     96.51 o 
  13   2  13       49.45       84.40     74.96 o 
  14   2  13     1589.16     1163.69    121.56 o 
  15   2  13       16.44       12.88     84.60 o 
   1   3  13     2047.91     2031.83    115.82 o 
   2   3  13      419.61      459.82     32.95 o 
   3   3  13     1287.04     1314.99     58.98 o 
   4   3  13      253.14      202.19     44.22 o 
   5   3  13      231.12      216.83     74.84 o 
   6   3  13      163.17      167.53     39.21 o 
   7   3  13     1737.38     1707.08    191.94 o 
   8   3  13      760.10      594.09     55.48 o 
   9   3  13      232.40      235.65     48.33 o 
  10   3  13      251.35      168.70     46.92 o 
  11   3  13     1326.21     1208.11    115.77 o 
  12   3  13       52.89       41.50     74.69 o 
  13   3  13      159.16       60.18     84.69 o 
  14   3  13       68.87       81.98     89.65 o 
   1   4  13      644.46      684.93     56.55 o 
   2   4  13      937.61      862.06     92.34 o 
   3   4  13      358.49      432.01     76.70 o 
   4   4  13      118.30      125.33     61.61 o 
   5   4  13       80.53       79.70     46.48 o 
   6   4  13     1297.85     1211.50     69.92 o 
   7   4  13      278.37      235.51     49.68 o 
   8   4  13     1034.40      951.11     68.67 o 
   9   4  13       76.52       88.52     48.81 o 
  10   4  13      783.48      764.07    119.07 o 
  11   4  13      441.18      443.65     96.49 o 
  12   4  13      170.12      206.28     93.81 o 
  13   4  13        4.42      -80.07     80.07 o 
   1   5  13      121.83      158.09     75.94 o 
   2   5  13      201.80      100.34     52.42 o 
   3   5  13      984.21      928.07    105.15 o 
   4   5  13       88.92      146.25     78.92 o 
   5   5  13      243.51      154.76     52.66 o 
   6   5  13      423.97      375.74     60.10 o 
   7   5  13     1249.79     1272.97    110.22 o 
   8   5  13      472.86      385.61     84.12 o 
   9   5  13      304.50      338.69     64.25 o 
  10   5  13      447.73      444.92     79.98 o 
  11   5  13      396.94      523.72    108.28 o 
   1   6  13       27.44       17.43     55.39 o 
   2   6  13      786.43      866.24    113.95 o 
   3   6  13      126.45       53.93     53.09 o 
   4   6  13      107.34       -4.96     47.18 o 
   5   6  13      324.71      227.23     66.99 o 
   6   6  13      246.92      263.06    106.89 o 
   7   6  13      122.04      138.41     62.02 o 
   8   6  13        5.24      -17.81     61.16 o 
   1   7  13      132.45      177.23    101.02 o 
   2   7  13      598.70      632.96    118.40 o 
   3   7  13      375.66      314.64     71.83 o 
   4   7  13       84.38       79.02     52.44 o 
   0   0  14     9255.39     8908.47    298.53 o 
   2   0  14     2735.84     3000.58     84.58 o 
   4   0  14     1619.50     1532.06     41.82 o 
   6   0  14     2525.17     2840.84    114.04 o 
   8   0  14     3254.97     3261.65    142.23 o 
  10   0  14      456.83      391.21     64.41 o 
  12   0  14     2933.15     3006.61    148.55 o 
  14   0  14      539.33      439.43     83.85 o 
   0   1  14     1152.28     1221.52     62.39 o 
   1   1  14     1122.67      990.21     34.65 o 
   2   1  14      276.30      278.49     15.47 o 
   3   1  14     5393.44     5312.18     91.00 o 
   4   1  14       98.46       82.11     17.56 o 
   5   1  14     1425.61     1402.20     40.85 o 
   6   1  14       74.65       56.34     25.89 o 
   7   1  14        4.25      -11.69     20.12 o 
   8   1  14      462.28      497.83     37.76 o 
   9   1  14     1127.96     1176.59     59.14 o 
  10   1  14      534.42      455.34     49.30 o 
  11   1  14      462.32      443.70     45.00 o 
  12   1  14      589.87      677.94     52.66 o 
  13   1  14     2187.17     2204.02     93.07 o 
  14   1  14      198.91      210.16     48.41 o 
  15   1  14      433.75      430.30     56.38 o 
   1   2  14       79.48       87.52     45.29 o 
   2   2  14     1418.69     1524.81     61.46 o 
   3   2  14      199.25      273.27     32.83 o 
   4   2  14     2758.76     2625.35    125.81 o 
   5   2  14      251.26      303.16     37.06 o 
   6   2  14      302.54      243.64     38.46 o 
   7   2  14      462.36      428.20     43.72 o 
   8   2  14     1419.46     1331.45     67.90 o 
   9   2  14      244.16      269.71     28.20 o 
  10   2  14     1357.43     1279.32    106.43 o 
  11   2  14       23.75      -27.99     64.93 o 
  12   2  14     1137.10     1086.27    106.04 o 
  13   2  14      299.77      210.36     78.51 o 
  14   2  14      360.90      344.99     94.68 o 
  15   2  14       45.80       43.94     81.28 o 
   0   3  14      433.40      477.34     70.47 o 
   1   3  14     2014.29     1987.24    117.93 o 
   2   3  14      253.08      315.89     58.68 o 
   3   3  14     1870.10     2150.25    119.92 o 
   4   3  14      105.60       67.44     41.01 o 
   5   3  14     1866.90     1820.82    106.08 o 
   6   3  14       37.83        4.66     36.29 o 
   7   3  14     1302.89     1240.43     70.27 o 
   8   3  14      996.45      985.06     62.84 o 
   9   3  14     1181.57     1142.92     67.41 o 
  10   3  14      463.38      484.52     85.98 o 
  11   3  14       98.03       -3.73     76.91 o 
  12   3  14       15.48      -70.69     70.69 o 
  13   3  14      720.43      607.84    103.39 o 
  14   3  14       12.79        3.69     90.27 o 
   0   4  14     2216.59     2038.37    129.17 o 
   1   4  14      909.38      906.43     61.82 o 
   2   4  14      992.48      928.74     88.44 o 
   3   4  14     1061.05     1013.39     99.32 o 
   4   4  14     1298.95     1060.44    105.49 o 
   5   4  14      843.31      861.17     63.42 o 
   6   4  14     1623.80     1513.74    169.14 o 
   7   4  14      705.45      698.89     61.84 o 
   8   4  14      944.96      769.89     65.55 o 
   9   4  14      253.34      252.79     55.45 o 
  10   4  14       98.19       85.61     81.21 o 
  11   4  14       40.57      -33.27     81.02 o 
  12   4  14      114.86       55.71     88.98 o 
  13   4  14       88.94      120.55     91.86 o 
   0   5  14     1061.33     1150.25    109.13 o 
   1   5  14      747.68      573.46     77.17 o 
   2   5  14       67.96        1.41     44.58 o 
   3   5  14     1005.22     1049.27     74.38 o 
   4   5  14      351.15      271.46     86.19 o 
   5   5  14      730.63      702.60     68.35 o 
   6   5  14        9.14       12.25     52.70 o 
   7   5  14       23.89       11.65     53.51 o 
   8   5  14      275.85      324.32     62.14 o 
   9   5  14     1614.70     1534.58    138.44 o 
  10   5  14      459.20      441.51    104.78 o 
  11   5  14       48.16      136.29     93.93 o 
   0   6  14        9.84      -75.16     75.16 o 
   1   6  14      339.19      315.96     60.82 o 
   2   6  14       14.06      -50.77     50.77 o 
   3   6  14      384.79      304.65     65.07 o 
   4   6  14      659.01      636.19     87.29 o 
   5   6  14      418.86      488.90     69.45 o 
   6   6  14       28.67        1.51     59.68 o 
   7   6  14       31.42       42.42     63.01 o 
   8   6  14      458.71      375.52     71.42 o 
   0   7  14      457.88      540.26    104.13 o 
   1   7  14      436.19      448.28     73.50 o 
   2   7  14      167.35       58.28     66.72 o 
   3   7  14      132.74      139.76     65.21 o 
   2   0  15     2141.86     2009.12     63.49 o 
   4   0  15      448.04      475.33     23.27 o 
   6   0  15     4400.37     4306.30    168.46 o 
   8   0  15     1123.49     1139.37     84.51 o 
  10   0  15     1285.96     1283.28     91.68 o 
  12   0  15     1228.15     1303.78     97.95 o 
  14   0  15      144.22       87.61     66.45 o 
   1   1  15     2505.83     2487.79     51.40 o 
   2   1  15      418.20      416.96     24.03 o 
   3   1  15     5443.31     5354.18    106.32 o 
   4   1  15     1229.65     1317.75     39.55 o 
   5   1  15      614.85      683.47     37.78 o 
   6   1  15       10.25       -9.82     18.66 o 
   7   1  15     1271.50     1240.09     43.18 o 
   8   1  15     1006.12     1012.76     50.76 o 
   9   1  15      202.29      220.29     34.29 o 
  10   1  15       46.39      127.51     43.18 o 
  11   1  15     1998.68     1982.43     82.25 o 
  12   1  15      166.39      166.83     40.79 o 
  13   1  15      227.87      245.04     46.76 o 
  14   1  15       39.54       63.35     41.45 o 
  15   1  15      293.59      206.88     80.59 o 
   1   2  15      232.82      235.54     56.89 o 
   2   2  15     1849.83     1745.40     62.67 o 
   3   2  15      251.64      290.83     61.68 o 
   4   2  15      772.82      782.17     48.92 o 
   5   2  15     2489.43     2549.59    110.44 o 
   6   2  15     1347.24     1278.84     64.04 o 
   7   2  15       93.50       64.28     36.09 o 
   8   2  15     1520.00     1468.37     69.42 o 
   9   2  15        1.90       58.61     63.00 o 
  10   2  15     1190.56     1038.55     99.52 o 
  11   2  15      456.57      495.35     83.17 o 
  12   2  15      455.30      456.29     85.35 o 
  13   2  15       53.68      149.42     77.66 o 
  14   2  15      265.14      274.18     87.13 o 
   1   3  15      935.46      875.34     82.51 o 
   2   3  15      327.74      283.30     67.02 o 
   3   3  15      571.80      755.99     80.06 o 
   4   3  15     2482.20     2410.69     90.16 o 
   5   3  15     1436.75     1466.50     73.84 o 
   6   3  15      190.16      245.34     79.71 o 
   7   3  15     2114.42     2047.34    116.32 o 
   8   3  15      194.42      213.08     46.43 o 
   9   3  15       82.76      115.38     69.10 o 
  10   3  15      527.00      482.71     92.99 o 
  11   3  15     1140.16     1121.42    115.07 o 
  12   3  15        8.36       53.15     77.38 o 
  13   3  15       83.65      208.40     88.26 o 
  14   3  15       10.24       20.85     85.59 o 
   1   4  15     1481.96     1451.05     78.31 o 
   2   4  15     2280.99     2090.30    128.20 o 
   3   4  15      507.60      441.15     74.06 o 
   4   4  15      172.06      135.93     70.68 o 
   5   4  15       73.45      -11.44     44.91 o 
   6   4  15     1160.77     1133.39     71.69 o 
   7   4  15      677.44      725.47     62.80 o 
   8   4  15      759.13      766.52    104.47 o 
   9   4  15       58.65       61.98     51.59 o 
  10   4  15      468.64      572.67    101.53 o 
  11   4  15       88.81      172.09     87.16 o 
  12   4  15      102.32      245.69     96.75 o 
   1   5  15      292.99      269.65     54.11 o 
   2   5  15      213.76      269.01     58.95 o 
   3   5  15      508.60      565.21     62.85 o 
   4   5  15      321.64      320.50     79.45 o 
   5   5  15      398.04      401.07     65.17 o 
   6   5  15      466.11      437.06     63.07 o 
   7   5  15     1091.68      971.63     76.32 o 
   8   5  15       64.76       42.46     55.30 o 
   9   5  15       79.56       86.17     55.21 o 
  10   5  15      100.93       97.45     92.33 o 
   1   6  15      354.84      302.40     64.41 o 
   2   6  15      977.41      990.66     82.81 o 
   3   6  15      251.89      224.22     61.49 o 
   4   6  15       71.98       45.99     51.06 o 
   5   6  15      193.62      232.46     54.21 o 
   6   6  15       14.50      -57.56     57.56 o 
   7   6  15      205.10      158.51     68.71 o 
   8   6  15      178.45       65.54    126.11 o 
   1   7  15      248.40      346.13     71.28 o 
   2   0  16     2589.34     2861.25     83.40 o 
   4   0  16     2979.42     2737.23     79.17 o 
   6   0  16     1067.85     1098.06     75.13 o 
   8   0  16      208.51      223.23     49.08 o 
  10   0  16      861.67      844.02     75.09 o 
  12   0  16     1871.17     2045.99    120.15 o 
  14   0  16     2222.50     2207.40    139.13 o 
   0   1  16      473.78      502.56     39.98 o 
   1   1  16     5413.57     5360.58    108.43 o 
   2   1  16      425.67      452.56     32.99 o 
   3   1  16     1155.88     1082.47     43.67 o 
   4   1  16      529.98      531.29     32.21 o 
   5   1  16     1461.56     1371.67     42.28 o 
   6   1  16      132.64      171.48     21.28 o 
   7   1  16      636.80      663.73     53.45 o 
   8   1  16       52.63       14.72     26.86 o 
   9   1  16     2262.99     2280.04     79.38 o 
  10   1  16      116.09       45.76     33.33 o 
  11   1  16      125.45      124.59     38.72 o 
  12   1  16       42.67       38.97     55.69 o 
  13   1  16     1071.59     1181.02     66.19 o 
  14   1  16       58.95       -4.10     72.23 o 
  15   1  16       51.22       73.92     80.31 o 
   0   2  16     5441.84     5484.10    214.95 o 
   1   2  16      382.29      414.58     62.04 o 
   2   2  16       45.06       80.60     51.18 o 
   3   2  16      141.02      159.45     30.37 o 
   4   2  16     1088.14     1029.59     55.81 o 
   5   2  16      207.38      169.38     37.26 o 
   6   2  16     1534.79     1558.43     67.95 o 
   7   2  16       72.01       67.62     36.55 o 
   8   2  16      830.94      823.71     85.01 o 
   9   2  16      125.67       81.96     64.29 o 
  10   2  16      899.29      751.23     92.34 o 
  11   2  16      100.75       58.77     70.94 o 
  12   2  16     1299.55     1182.21    115.83 o 
  13   2  16      256.89      157.55     85.26 o 
  14   2  16      502.28      507.61     95.24 o 
   0   3  16     1451.14     1533.05    107.94 o 
   1   3  16     1172.24     1294.28     94.03 o 
   2   3  16       76.52       95.12     61.61 o 
   3   3  16     1200.26     1038.02     89.10 o 
   4   3  16     1909.42     1941.47     82.33 o 
   5   3  16      441.81      446.39     49.62 o 
   6   3  16      104.84        9.48     41.23 o 
   7   3  16      861.19      756.67     58.81 o 
   8   3  16       86.87      119.01     43.69 o 
  10   3  16       35.59       54.65     73.10 o 
  11   3  16      124.03      183.48     81.81 o 
  12   3  16      225.80      189.19     89.95 o 
  13   3  16      699.16      672.26    110.42 o 
   0   4  16     1358.65     1401.78    115.32 o 
   1   4  16      995.09     1022.23    180.13 o 
   2   4  16      136.03       74.02     67.61 o 
   3   4  16      331.35      228.89     76.98 o 
   4   4  16     1655.26     1524.35    124.97 o 
   5   4  16       83.39      103.83     48.18 o 
   6   4  16       53.15       61.44     72.48 o 
   7   4  16      126.41      137.42     56.99 o 
   8   4  16     1200.75     1177.03     73.44 o 
   9   4  16      576.70      556.68     98.16 o 
  10   4  16      402.92      350.10     93.43 o 
  11   4  16       25.91      -30.85     82.21 o 
  12   4  16      376.08      283.56     96.19 o 
   0   5  16      210.96      146.80     79.85 o 
   1   5  16      392.69      318.40     56.96 o 
   2   5  16      184.70      137.19     53.97 o 
   3   5  16      338.38      347.70     58.31 o 
   4   5  16      497.79      385.51     63.44 o 
   5   5  16      922.91      804.43     72.01 o 
   6   5  16      121.33       83.61     55.88 o 
   7   5  16      159.87      141.60     99.62 o 
   8   5  16      332.96      292.51     58.45 o 
   9   5  16      572.19      645.56    106.48 o 
  10   5  16      121.13      194.98     96.35 o 
   0   6  16      661.32      634.09    105.20 o 
   1   6  16      402.15      433.86     70.02 o 
   2   6  16       88.13       97.20     60.33 o 
   3   6  16      267.27      189.78     61.28 o 
   4   6  16      675.97      688.96     63.61 o 
   5   6  16      129.61      187.13     51.76 o 
   6   6  16      188.07       41.08     65.53 o 
   7   6  16       75.61       72.61     61.46 o 
   2   0  17     2418.76     2323.25     72.23 o 
   4   0  17      638.36      629.41     26.96 o 
   6   0  17      448.83      477.51     54.27 o 
   8   0  17     3961.55     3903.66    168.72 o 
  10   0  17     3958.26     3775.07    159.56 o 
  12   0  17      606.01      647.17     76.25 o 
  14   0  17      293.15      374.69     77.03 o 
   1   1  17     1756.45     1719.87     40.42 o 
   2   1  17      376.55      397.19     33.81 o 
   3   1  17     1777.84     1763.76     49.34 o 
   4   1  17      498.78      512.85     26.28 o 
   5   1  17     1338.27     1240.03     39.69 o 
   6   1  17      551.29      542.46     35.65 o 
   7   1  17     1324.70     1304.51     51.85 o 
   8   1  17     1137.00     1104.63     52.74 o 
   9   1  17       90.89      123.20     31.71 o 
  10   1  17      507.18      545.84     56.69 o 
  11   1  17     2411.67     2410.63    131.30 o 
  12   1  17      170.88      101.82     70.51 o 
  13   1  17       67.75       81.57     72.26 o 
  14   1  17       30.42      135.35     75.09 o 
   1   2  17      233.97      248.02     53.04 o 
   2   2  17     2234.09     2246.38    121.65 o 
   3   2  17      352.54      400.68     64.57 o 
   4   2  17      715.52      647.70     45.99 o 
   5   2  17       90.22       70.26     35.13 o 
   6   2  17     2074.56     2040.87     82.55 o 
   7   2  17      471.71      337.78     69.32 o 
   8   2  17      900.47      765.82     87.13 o 
   9   2  17      394.11      431.58     76.21 o 
  10   2  17     1396.11     1377.35    112.06 o 
  11   2  17      735.11      724.55     91.49 o 
  12   2  17      204.38      144.21     82.70 o 
  13   2  17       59.39      102.05     76.46 o 
  14   2  17      152.10      119.73     86.03 o 
   1   3  17      974.36      918.38     90.10 o 
   2   3  17      796.23      738.13     83.65 o 
   3   3  17      945.47      851.74     82.63 o 
   4   3  17       43.93       -0.48     42.05 o 
   5   3  17     1353.18     1367.27     74.46 o 
   6   3  17      886.80      854.92     58.14 o 
   7   3  17     1625.46     1636.86     78.62 o 
   8   3  17      457.02      465.91     82.87 o 
   9   3  17      176.57       91.39     73.08 o 
  10   3  17      206.59       44.90     74.94 o 
  11   3  17      498.72      418.37     97.48 o 
  12   3  17      401.32      370.09     92.56 o 
  13   3  17       22.37       72.40     82.95 o 
   1   4  17      201.61      201.14     58.12 o 
   3   4  17      782.20      819.35     97.30 o 
   4   4  17      391.91      289.88     54.26 o 
   5   4  17       58.43       31.53     49.37 o 
   6   4  17     1676.91     1570.16    113.65 o 
   7   4  17      391.21      296.82     53.21 o 
   8   4  17      469.43      506.22     92.46 o 
   9   4  17       80.51       76.95     79.37 o 
  10   4  17      517.43      357.46     95.87 o 
  11   4  17      135.11      -18.13     88.39 o 
  12   4  17       61.95       67.30     90.85 o 
   1   5  17      917.21      878.99     84.93 o 
   2   5  17      584.63      474.02     67.14 o 
   3   5  17      463.13      512.82     63.33 o 
   4   5  17       41.12       18.10     55.58 o 
   5   5  17      156.92      208.43     57.19 o 
   6   5  17      246.24      310.50     61.89 o 
   7   5  17      272.49      232.05     62.38 o 
   8   5  17      159.22      212.58     90.83 o 
   9   5  17       49.41       17.69     88.01 o 
  10   5  17       28.05      -54.57     86.91 o 
   1   6  17      163.44      206.44     68.20 o 
   2   6  17      830.75      757.39     75.30 o 
   3   6  17      297.83      234.91     67.60 o 
   4   6  17      117.16       38.09     83.91 o 
   5   6  17      222.54      158.76     52.98 o 
   6   6  17      195.19      316.51     68.47 o 
   2   0  18     1181.00     1150.00     81.26 o 
   4   0  18     8544.06     8292.92    280.74 o 
   6   0  18      397.69      347.39     51.49 o 
   8   0  18      417.22      447.71     57.81 o 
  10   0  18      445.24      500.68     62.98 o 
  12   0  18      529.36      568.29     72.49 o 
  14   0  18      194.88      175.67     65.63 o 
   0   1  18     1029.36     1051.40     61.38 o 
   1   1  18     2705.43     2712.80     55.85 o 
   2   1  18      745.67      736.40     40.66 o 
   3   1  18      232.62      292.12     21.88 o 
   4   1  18     1143.82     1102.63     37.53 o 
   5   1  18     1582.38     1494.45     63.43 o 
   6   1  18      477.43      491.37     31.90 o 
   7   1  18      429.08      443.70     32.80 o 
   8   1  18       40.25       10.57     26.10 o 
   9   1  18     2752.46     2853.77     88.95 o 
  10   1  18      102.41      148.02     54.49 o 
  11   1  18      191.70      163.00     69.91 o 
  12   1  18       33.36      -63.31     63.31 o 
  13   1  18      301.70      355.71     79.74 o 
  14   1  18       23.46       42.36     73.49 o 
   0   2  18     4734.82     4607.68    197.98 o 
   1   2  18      427.17      373.39     62.58 o 
   2   2  18       29.02      -49.86     52.61 o 
   3   2  18      600.04      581.81     76.54 o 
   4   2  18     3918.70     3873.14    110.74 o 
   5   2  18     1052.34      968.05     57.40 o 
   6   2  18      129.06       69.50     60.16 o 
   7   2  18       56.98       79.93     65.52 o 
   8   2  18      374.68      429.20     80.11 o 
   9   2  18       33.70       -7.12     69.18 o 
  10   2  18      538.73      558.68     90.36 o 
  11   2  18       58.26       38.60     76.54 o 
  12   2  18     1116.80     1222.60    111.51 o 
  13   2  18       48.95       86.72     83.30 o 
   0   3  18      778.88      921.60     89.57 o 
   1   3  18     1722.83     1658.14     82.16 o 
   2   3  18       63.48       12.14     62.10 o 
   3   3  18      393.80      415.80     74.91 o 
   4   3  18      240.31      233.58     45.16 o 
   5   3  18      433.57      457.76     81.05 o 
   6   3  18      115.38      234.29    105.13 o 
   7   3  18       10.73        1.20     68.74 o 
   8   3  18      133.73      130.73     74.13 o 
   9   3  18     2201.13     2021.07    142.10 o 
  10   3  18        9.57      -70.48     71.54 o 
  11   3  18      266.48      233.99     85.90 o 
  12   3  18      179.42      235.44     87.53 o 
  13   3  18      304.95      234.86     98.89 o 
   0   4  18      748.19      687.30     91.12 o 
   1   4  18      202.13      164.26     47.90 o 
   2   4  18      458.49      362.99     57.17 o 
   3   4  18      292.10      490.00     86.26 o 
   4   4  18      993.66      917.26     67.87 o 
   5   4  18      397.58      388.86     56.77 o 
   6   4  18      236.82      132.58     52.79 o 
   7   4  18       44.80       19.08     73.96 o 
   8   4  18     1019.22      916.40    107.32 o 
   9   4  18      637.81      517.80     99.50 o 
  10   4  18      610.42      362.85     96.96 o 
  11   4  18       59.28       58.37     86.46 o 
   0   5  18       96.07       79.58     80.03 o 
   1   5  18      147.69      141.77     71.09 o 
   2   5  18       90.36       61.40     57.85 o 
   3   5  18      168.33      174.15     57.40 o 
   4   5  18      362.00      287.58     61.94 o 
   5   5  18      487.67      489.62     66.16 o 
   6   5  18      232.10      159.07     57.92 o 
   7   5  18      150.73      195.87     89.00 o 
   8   5  18      348.78      216.30     84.74 o 
   9   5  18      836.93      808.94    115.11 o 
   0   6  18      314.65      498.73     99.55 o 
   1   6  18       57.70       92.23     58.93 o 
   2   6  18      133.11      199.72     99.23 o 
   3   6  18      160.78       60.79     80.05 o 
   4   6  18      897.58      897.18     69.02 o 
   5   6  18       74.59      109.20     74.90 o 
   6   6  18       45.76      -31.86     65.08 o 
   2   0  19     6555.27     6779.41    233.06 o 
   4   0  19     1095.21     1218.46     75.04 o 
   6   0  19      660.37      735.21     63.19 o 
   8   0  19      413.01      384.97     53.98 o 
  10   0  19     4134.63     3942.28    166.51 o 
  12   0  19      377.53      423.00     65.68 o 
   1   1  19      785.02      806.22     42.81 o 
   2   1  19      144.93      141.36     27.54 o 
   3   1  19      708.53      687.22     30.16 o 
   4   1  19      301.55      314.06     27.01 o 
   5   1  19     1311.96     1244.46     48.05 o 
   6   1  19      594.64      552.84     38.39 o 
   7   1  19     1287.79     1279.82     54.19 o 
   8   1  19       44.20       -8.65     32.16 o 
   9   1  19       54.97      -57.82     57.82 o 
  10   1  19      276.14      383.10     73.26 o 
  11   1  19     1434.62     1285.70    104.60 o 
  12   1  19      120.01      138.85     71.26 o 
  13   1  19       21.73      -55.07     66.52 o 
  14   1  19       47.24       71.66     76.05 o 
   1   2  19       21.49      -28.04     57.43 o 
   2   2  19     2668.51     2623.04    138.90 o 
   3   2  19      707.07      770.75     51.66 o 
   4   2  19       42.83       82.29     38.68 o 
   5   2  19       10.92      -24.08     57.28 o 
   6   2  19     2251.94     2197.20    125.03 o 
   7   2  19       18.18       -8.58     59.31 o 
   8   2  19      187.15      216.70     70.05 o 
   9   2  19       49.63       -2.40     65.34 o 
  10   2  19      949.97      925.53     98.95 o 
  11   2  19      282.16      219.24     78.66 o 
  12   2  19      428.68      288.15     88.25 o 
  13   2  19       67.01       97.68     78.39 o 
   1   3  19      748.49      680.44     58.20 o 
   2   3  19      296.30      259.70     72.16 o 
   3   3  19     1281.51     1354.53    111.43 o 
   4   3  19      747.44      732.23     83.05 o 
   5   3  19      475.70      442.37     61.50 o 
   6   3  19      134.59       93.16     70.32 o 
   8   3  19      196.97      117.56     73.77 o 
   9   3  19      258.87      205.41     80.76 o 
  10   3  19      676.90      544.27     94.69 o 
  11   3  19       69.83      -31.29     84.07 o 
  12   3  19      452.57      285.61     93.61 o 
   1   4  19      103.84      176.20     51.08 o 
   2   4  19      852.68      875.48     70.94 o 
   3   4  19      394.36      456.65     86.85 o 
   4   4  19      725.27      601.79     62.83 o 
   5   4  19      280.07      224.91    108.75 o 
   6   4  19      995.15      838.80    104.60 o 
   7   4  19      428.58      333.02     89.18 o 
   8   4  19      313.65      328.05     90.50 o 
   9   4  19       35.69       72.76     88.69 o 
  10   4  19      378.25      382.50    100.33 o 
  11   4  19       36.94        5.33     88.58 o 
   1   5  19      787.16      678.14    129.89 o 
   2   5  19      721.21      613.69     71.41 o 
   3   5  19      548.36      474.12     66.45 o 
   4   5  19       10.18        3.17     54.23 o 
   5   5  19       31.46      -15.34     54.41 o 
   6   5  19      115.00      113.51     88.43 o 
   7   5  19      275.41      290.66     96.44 o 
   8   5  19       98.43      146.21     90.81 o 
   9   5  19        7.04      126.19     95.32 o 
   1   6  19      175.72      214.06     75.81 o 
   2   6  19      149.81      181.94     78.13 o 
   3   6  19      208.13      171.60     97.10 o 
   4   6  19       32.63       43.28     59.67 o 
   5   6  19       96.41       23.08     49.33 o 
   0   0  20      271.04      298.15     51.94 o 
   2   0  20      533.81      573.27     59.56 o 
   4   0  20     6989.19     6955.45    248.61 o 
   6   0  20      203.35      131.48     45.30 o 
   8   0  20     1211.62     1230.31     86.00 o 
  10   0  20      916.43      893.80     75.40 o 
  12   0  20      264.53      231.00     59.85 o 
   0   1  20      597.89      621.86     41.27 o 
   1   1  20     2977.51     2951.10     91.87 o 
   2   1  20      968.33      931.08     45.91 o 
   3   1  20      121.05      156.76     57.24 o 
   4   1  20      711.64      710.75     58.05 o 
   5   1  20     2303.20     2246.75     72.23 o 
   6   1  20      148.76       80.10     56.92 o 
   7   1  20      124.76       -2.60     55.51 o 
   8   1  20       77.78      -33.18     56.71 o 
   9   1  20     1697.65     1723.08    117.53 o 
  10   1  20      101.87       26.31     66.76 o 
  11   1  20      156.90      220.33     71.51 o 
  12   1  20       25.32      153.93     71.24 o 
  13   1  20      879.92     1066.34    102.26 o 
   0   2  20     3108.10     2994.01    149.96 o 
   1   2  20      184.79      117.98     59.47 o 
   2   2  20      510.29      438.16     72.81 o 
   3   2  20      505.47      429.49     46.40 o 
   4   2  20     1025.95      958.42     88.89 o 
   5   2  20      467.04      398.69     73.37 o 
   6   2  20      365.71      341.92     74.19 o 
   7   2  20      845.97      782.40     84.55 o 
   8   2  20     1350.04     1363.08    109.60 o 
   9   2  20       55.65      -12.19     70.34 o 
  10   2  20      333.58      250.76     82.29 o 
  11   2  20      108.37       46.63     78.76 o 
  12   2  20      640.37      710.38    101.25 o 
  13   2  20       70.74       17.38     81.63 o 
   0   3  20       60.39       73.51     66.26 o 
   1   3  20     1477.90     1372.29     78.92 o 
   2   3  20      362.55      343.80     75.12 o 
   3   3  20      495.29      388.01     78.60 o 
   4   3  20      380.37      377.97     51.57 o 
   5   3  20     1083.15     1047.51    102.77 o 
   6   3  20      519.67      503.01     90.64 o 
   7   3  20      457.93      376.68     88.77 o 
   8   3  20        4.88       94.22     77.55 o 
   9   3  20     1301.80     1276.86    121.40 o 
  10   3  20       31.19       23.25     82.87 o 
  11   3  20       58.40       -0.06     79.74 o 
  12   3  20      198.17      100.53     93.20 o 
   0   4  20     1380.38     1188.46    111.12 o 
   1   4  20      222.73      227.30     53.12 o 
   2   4  20       85.76       46.23     48.46 o 
   3   4  20      542.01      429.45     88.75 o 
   4   4  20      833.82      739.93     66.41 o 
   5   4  20       83.50       76.25     79.44 o 
   6   4  20       60.71        2.57     78.16 o 
   7   4  20       96.32      156.28     84.22 o 
   8   4  20      445.30      341.60     92.03 o 
   9   4  20      410.60      236.85     90.22 o 
  10   4  20      364.77      245.90     99.89 o 
   0   5  20      217.66      181.60     88.40 o 
   1   5  20      299.63      277.18     63.51 o 
   2   5  20      308.74      246.42     63.43 o 
   3   5  20      561.44      551.99     71.91 o 
   4   5  20      312.78      274.30     62.38 o 
   5   5  20      780.52      616.29    109.38 o 
   6   5  20       90.80      -81.57     81.57 o 
   7   5  20      167.44      121.72     92.13 o 
   8   5  20      299.03      207.81     97.23 o 
   0   6  20      166.07       50.98     91.58 o 
   1   6  20      141.06      154.73     64.21 o 
   2   6  20       45.72        7.68     64.19 o 
   3   6  20        6.66       60.29     65.72 o 
   4   6  20      608.58      558.23     63.86 o 
   2   0  21     2408.43     2313.19    109.97 o 
   4   0  21      437.51      432.67     54.01 o 
   6   0  21      912.06     1041.37     78.37 o 
   8   0  21     1651.95     1695.60     95.56 o 
  10   0  21      619.84      571.41     65.77 o 
   1   1  21      387.43      376.26     34.82 o 
   2   1  21      175.73      159.02     30.19 o 
   3   1  21     4445.98     4496.99    116.34 o 
   4   1  21       14.04      -21.93     22.08 o 
   5   1  21      880.60      899.76     42.27 o 
   6   1  21      223.19      269.74     62.12 o 
   7   1  21     1217.95     1207.49     99.18 o 
   8   1  21       22.94       -3.70     58.08 o 
   9   1  21       44.88      100.00     65.26 o 
  10   1  21       66.58        4.48     61.18 o 
  11   1  21     1096.90     1199.67    101.35 o 
  12   1  21       71.39      129.35     71.80 o 
  13   1  21      107.64       37.51     70.02 o 
   1   2  21       84.55      186.02     63.98 o 
   2   2  21     1039.79     1012.36     90.83 o 
   3   2  21      183.49      153.32     65.12 o 
   4   2  21      379.60      441.26     74.18 o 
   5   2  21      371.10      475.96     74.93 o 
   6   2  21     1426.54     1408.62    112.45 o 
   7   2  21      160.11      311.85     75.72 o 
   8   2  21     1052.53     1016.17    101.54 o 
   9   2  21       85.42      -59.34     71.39 o 
  10   2  21      782.27      785.84     94.93 o 
  11   2  21      279.49      269.58     85.73 o 
  12   2  21       98.87      123.69     83.69 o 
   1   3  21      295.99      246.32     87.66 o 
   2   3  21      436.59      370.52     77.65 o 
   3   3  21      758.19      832.75     94.88 o 
   4   3  21      330.99      407.33     83.51 o 
   5   3  21     1668.22     1349.98    115.37 o 
   6   3  21      881.16      764.89    102.99 o 
   7   3  21     1352.88     1355.68    120.54 o 
   8   3  21      167.76      120.70     76.84 o 
   9   3  21      372.39      323.32     85.45 o 
  10   3  21       42.82      -50.99     75.25 o 
  11   3  21      415.69      348.79     95.08 o 
   1   4  21      395.32      266.67     55.94 o 
   2   4  21     1270.72     1086.29     79.98 o 
   3   4  21      142.22      219.34     86.12 o 
   4   4  21       25.97      123.38     81.16 o 
   5   4  21       73.88      -56.86     76.28 o 
   6   4  21      480.28      522.90     97.76 o 
   7   4  21      214.53      249.84     88.29 o 
   8   4  21       35.12       33.42     81.64 o 
   9   4  21        9.76       -7.67     84.68 o 
  10   4  21      296.11      362.43    104.67 o 
   1   5  21      525.74      455.56     66.15 o 
   2   5  21      101.09       45.44     59.17 o 
   3   5  21      805.37      801.88     80.18 o 
   4   5  21      199.02      258.86     65.43 o 
   5   5  21      358.00      307.38     99.19 o 
   6   5  21      389.84      402.35    102.93 o 
   7   5  21      258.72      201.06     98.19 o 
   1   6  21      329.79      301.07     70.96 o 
   2   6  21      621.96      653.04     97.21 o 
   0   0  22      246.80      247.77     58.24 o 
   2   0  22      700.97      706.49     64.72 o 
   4   0  22     1619.73     1697.04     88.69 o 
   6   0  22      568.08      544.12     60.06 o 
   8   0  22      888.86      913.92     71.20 o 
  10   0  22     1132.88     1195.97     87.79 o 
   0   1  22      859.97      799.36     48.45 o 
   1   1  22     1606.00     1530.48     64.07 o 
   2   1  22     1252.23     1287.99     54.42 o 
   3   1  22     2255.72     2239.41     71.18 o 
   4   1  22      702.10      767.55     40.33 o 
   5   1  22      482.58      437.52     68.53 o 
   6   1  22      330.49      186.50     61.45 o 
   7   1  22      148.66      120.69     61.71 o 
   8   1  22        2.19       37.93     59.48 o 
   9   1  22     1258.66     1184.38     96.42 o 
  10   1  22       90.77      155.53     66.55 o 
  11   1  22        0.30       23.45     65.05 o 
  12   1  22        9.76       28.73     68.55 o 
   0   2  22     1465.39     1313.59    109.65 o 
   1   2  22      240.84      252.86     68.12 o 
   2   2  22     1456.54     1379.31    106.46 o 
   3   2  22      466.25      428.85     75.31 o 
   4   2  22     1055.52     1123.38     97.72 o 
   5   2  22       24.45       -5.56     62.75 o 
   6   2  22       61.38       54.20     67.25 o 
   7   2  22        7.33       24.02     68.93 o 
   8   2  22     1503.57     1397.95    115.39 o 
   9   2  22      181.19      244.91     80.80 o 
  10   2  22      160.41       69.01     70.61 o 
  11   2  22       65.44       74.51     80.97 o 
  12   2  22      325.07      251.31     89.32 o 
   0   3  22       21.64       23.61     68.43 o 
   1   3  22     1105.04     1019.92     88.19 o 
   2   3  22      117.42      193.32     73.86 o 
   3   3  22      409.50      441.33     89.69 o 
   4   3  22      813.18      568.89     91.68 o 
   5   3  22      807.53      667.91     94.99 o 
   6   3  22      349.52      391.09     82.53 o 
   7   3  22      428.59      368.62     90.85 o 
   8   3  22       90.04      153.21     80.85 o 
   9   3  22      686.92      505.82     95.99 o 
  10   3  22       68.55       65.31     80.22 o 
  11   3  22       16.99      -59.70     80.75 o 
   0   4  22     1159.57     1099.20    111.83 o 
   1   4  22      245.86      261.11     59.77 o 
   2   4  22      147.80       98.39     57.36 o 
   3   4  22      219.03      117.50     82.07 o 
   4   4  22     1006.89      918.26    110.93 o 
   5   4  22      163.68       20.86     78.19 o 
   6   4  22      387.30      265.54     87.44 o 
   7   4  22      150.23      200.65     88.69 o 
   8   4  22      453.98      444.63     97.57 o 
   9   4  22      200.76      244.07     95.17 o 
   0   5  22      296.30      262.78     93.53 o 
   1   5  22      407.73      345.98    158.28 o 
   2   5  22        3.49     -104.75    120.65 o 
   3   5  22      146.31      107.13     61.30 o 
   4   5  22      286.40      150.61     62.83 o 
   5   5  22      654.42      714.51    113.47 o 
   6   5  22      151.45      129.32     94.26 o 
   7   5  22       51.45      166.80     97.56 o 
   2   0  23     1568.36     1651.85     93.37 o 
   4   0  23      215.78      208.17     49.24 o 
   6   0  23     2558.72     2650.45    121.72 o 
   8   0  23      859.56      866.99     70.02 o 
   1   1  23      262.17      277.32     36.71 o 
   2   1  23       10.84       -0.93     38.09 o 
   3   1  23     2886.04     2912.83     87.96 o 
   4   1  23      717.47      693.75     78.94 o 
   5   1  23      721.73      716.23     77.50 o 
   6   1  23      466.37      552.04     72.23 o 
   7   1  23     1260.46     1175.15     96.90 o 
   8   1  23       81.88       84.58     62.19 o 
   9   1  23      213.68      224.27     69.67 o 
  10   1  23       20.85      -63.92     63.92 o 
  11   1  23      680.18      620.85     85.83 o 
  12   1  23       22.21       52.18     69.44 o 
   1   2  23      121.80      111.69     41.11 o 
   2   2  23     1206.44     1276.31    100.75 o 
   3   2  23      541.70      330.76     73.66 o 
   4   2  23      178.02       63.34     70.78 o 
   5   2  23       58.43       63.65     65.87 o 
   6   2  23     1624.49     1552.77    116.14 o 
   7   2  23       88.70      -19.95     63.92 o 
   8   2  23      262.48      184.95     78.48 o 
   9   2  23       55.11      -20.07     75.15 o 
  10   2  23      232.26      296.05     83.72 o 
  11   2  23       80.24      102.90     80.16 o 
   1   3  23      314.86      213.21     53.98 o 
   2   3  23      335.68      235.44     78.37 o 
   3   3  23      981.03      827.43     98.56 o 
   4   3  23       77.20      131.30     77.07 o 
   5   3  23      174.63      -62.65     72.55 o 
   6   3  23      123.01      113.06     77.92 o 
   7   3  23     1003.98     1071.05    110.43 o 
   8   3  23       78.29      -25.06     74.63 o 
   9   3  23      218.70      220.81     90.10 o 
  10   3  23      378.83      332.57     98.13 o 
   1   4  23      100.53      173.45     58.25 o 
   2   4  23      799.67      685.40     72.23 o 
   3   4  23       32.73       45.70     54.27 o 
   4   4  23       83.61       34.81     82.69 o 
   5   4  23       51.04       33.57     83.85 o 
   6   4  23      630.60      610.50    102.66 o 
   7   4  23       90.10       97.41     84.95 o 
   8   4  23      385.69      415.53     99.54 o 
   9   4  23       28.25      140.58     91.73 o 
   1   5  23       20.15      -18.01     60.21 o 
   2   5  23       98.27      105.13     59.26 o 
   3   5  23      516.20      446.77     96.99 o 
   4   5  23      110.14      119.38     64.10 o 
   5   5  23      114.89      129.52     94.08 o 
   6   5  23      453.72      250.15    107.12 o 
   0   0  24     2075.21     1987.96    111.64 o 
   2   0  24     1136.75     1242.33     83.32 o 
   4   0  24     1472.51     1584.45     92.23 o 
   6   0  24      355.57      317.68     53.02 o 
   8   0  24      433.51      339.17     56.12 o 
   0   1  24      212.77      209.45     69.44 o 
   1   1  24      161.77      194.74     79.27 o 
   2   1  24      280.04      230.24     32.90 o 
   3   1  24     1227.10     1153.41     91.24 o 
   4   1  24       91.74        4.22     61.05 o 
   5   1  24     1475.90     1383.89    108.34 o 
   6   1  24       59.48       33.83     61.60 o 
   7   1  24      156.35      183.74     63.68 o 
   8   1  24       27.02      -25.79     63.93 o 
   9   1  24      919.15      922.33     93.48 o 
  10   1  24       46.46       22.78     66.37 o 
  11   1  24      135.89      160.94     71.31 o 
   0   2  24     2034.55     2027.00    129.45 o 
   1   2  24      216.24      282.76     53.37 o 
   3   2  24      107.68       61.04     66.59 o 
   4   2  24     1310.45     1205.88    101.80 o 
   5   2  24      617.29      493.78     86.87 o 
   6   2  24      118.43      152.87     73.46 o 
   7   2  24      437.54      323.92     80.29 o 
   8   2  24     1342.47     1217.98    112.10 o 
   9   2  24       63.41       -9.55     74.65 o 
  10   2  24      334.12      328.83     86.03 o 
  11   2  24       78.99      -40.41     79.84 o 
   0   3  24      455.35      415.87     85.43 o 
   1   3  24      704.77      771.07     69.26 o 
   2   3  24      134.40       81.80     51.62 o 
   3   3  24       60.60       94.66     76.56 o 
   4   3  24      223.67      362.01     87.04 o 
   6   3  24      198.17      219.57     87.74 o 
   7   3  24       20.40      145.98     79.81 o 
   8   3  24       78.76       17.89     81.61 o 
   9   3  24      283.82      179.32     92.59 o 
  10   3  24      391.26      360.02     98.97 o 
   0   4  24      778.32      786.35    105.36 o 
   1   4  24       86.83       92.34     58.54 o 
   2   4  24      367.29      325.70     97.04 o 
   3   4  24      229.35      251.93     61.49 o 
   4   4  24      811.50      679.38    104.89 o 
   5   4  24      654.13      536.76    102.05 o 
   6   4  24       78.38       23.32     85.20 o 
   7   4  24      198.85       71.62     95.11 o 
   8   4  24      700.96      954.47    116.83 o 
   0   5  24      740.05      709.12    113.06 o 
   1   5  24      309.17      304.41     69.57 o 
   2   5  24      172.09      129.71     63.95 o 
   3   5  24      198.21      134.01     66.25 o 
   4   5  24       28.53       54.78     64.18 o 
   5   5  24      163.69       98.52     97.07 o 
   2   0  25      877.10      951.37     77.94 o 
   4   0  25       66.05       94.13     47.51 o 
   6   0  25     3823.39     3791.67    157.76 o 
   1   1  25      274.17      294.43     28.76 o 
   2   1  25       97.70       66.69     63.12 o 
   3   1  25     1015.09     1152.06     92.00 o 
   4   1  25      161.25      155.74     65.42 o 
   5   1  25      495.85      648.73     79.04 o 
   6   1  25      462.42      345.96     67.60 o 
   7   1  25      675.25      727.80     83.06 o 
   8   1  25        0.45       20.07     60.07 o 
   9   1  25       28.08        4.64     61.42 o 
  10   1  25       11.91       -1.03     62.80 o 
  11   1  25     1364.51     1211.72    103.75 o 
   1   2  25       84.75       40.75     47.72 o 
   2   2  25     1733.09     1761.20    122.53 o 
   3   2  25      478.71      439.86     80.15 o 
   4   2  25      336.81      287.24     76.16 o 
   5   2  25      198.82      285.01     79.84 o 
   6   2  25      952.33      969.97    100.10 o 
   7   2  25       12.81       56.35     72.27 o 
   8   2  25      206.08      205.66     79.57 o 
   9   2  25       57.24       86.85     77.90 o 
  10   2  25      795.35      738.82     99.58 o 
   1   3  25      561.33      347.36     63.14 o 
   2   3  25      299.16      213.58     67.77 o 
   3   3  25      917.53      913.00    103.80 o 
   4   3  25       88.68       -6.43     75.38 o 
   5   3  25       84.08       33.29     84.23 o 
   6   3  25      104.90      176.94     81.02 o 
   7   3  25      730.25      705.75    106.74 o 
   8   3  25       14.21       59.97     80.83 o 
   9   3  25       12.28      -74.66     74.66 o 
   1   4  25      267.79      265.23     62.85 o 
   2   4  25      745.81      605.16     73.84 o 
   3   4  25       51.04        7.58     58.34 o 
   4   4  25        4.41       72.15     92.00 o 
   5   4  25       23.10        2.42     85.20 o 
   6   4  25      799.67      602.00    112.73 o 
   7   4  25       73.61       -5.33     87.12 o 
   1   5  25      128.44      -24.07     62.41 o 
   2   5  25      271.80      332.26     70.27 o 
   3   5  25      824.86      890.46    119.79 o 
   0   0  26     1886.23     2039.83    108.95 o 
   2   0  26      738.17      748.78     69.71 o 
   4   0  26     2855.92     2935.90    131.79 o 
   0   1  26       15.01       41.63     36.26 o 
   1   1  26     1184.28     1160.64     51.80 o 
   2   1  26      117.83      134.27     67.58 o 
   3   1  26       17.55      138.03     68.86 o 
   4   1  26       83.35      159.21     68.72 o 
   5   1  26     1693.30     1725.83    116.99 o 
   6   1  26       54.21       61.06     59.17 o 
   7   1  26      206.74      284.46     66.16 o 
   8   1  26       81.02      151.71     66.89 o 
   9   1  26      511.21      599.46     80.61 o 
  10   1  26       45.15       51.70     64.60 o 
   0   2  26     1116.18     1021.14     99.79 o 
   1   2  26       60.69       85.19     50.18 o 
   2   2  26       42.15       64.93     74.52 o 
   3   2  26      263.82      315.79     81.55 o 
   4   2  26      786.62      841.28     97.26 o 
   5   2  26      307.82      387.80     84.29 o 
   6   2  26      184.18      170.50     76.29 o 
   7   2  26       60.52      -16.61     72.79 o 
   8   2  26     1327.63     1575.51    128.23 o 
   9   2  26      134.11      -73.89     73.89 o 
  10   2  26      343.36      270.39     87.41 o 
   0   3  26      121.90      202.26     82.04 o 
   1   3  26      290.60      306.31     61.40 o 
   2   3  26       96.40       84.69     55.88 o 
   3   3  26      103.03      102.50     85.73 o 
   4   3  26      250.17      183.62     83.17 o 
   5   3  26      958.32      813.97    110.56 o 
   6   3  26      271.67      157.45     82.10 o 
   7   3  26      733.02      614.26     99.14 o 
   8   3  26      227.21      223.25     93.23 o 
   0   4  26      882.69      908.27    115.76 o 
   1   4  26       45.14       15.56     57.70 o 
   2   4  26       25.79      -55.05     55.05 o 
   3   4  26      119.95      220.68     64.70 o 
   4   4  26      455.95      386.22     97.91 o 
   5   4  26      381.97      489.48    104.32 o 
   6   4  26      101.38      168.68     92.40 o 
   2   0  27      723.34      669.17     68.52 o 
   4   0  27      440.70      389.75     56.98 o 
   1   1  27      815.37      796.16     45.54 o 
   2   1  27       61.21      -12.34     67.12 o 
   3   1  27      691.75      652.86     82.44 o 
   4   1  27       12.57      -56.88     56.88 o 
   5   1  27      951.06     1008.36     91.24 o 
   6   1  27      287.72      366.76     69.18 o 
   7   1  27      230.27      238.46     63.50 o 
   8   1  27       38.19       61.43     62.91 o 
   1   2  27       56.90       22.98     52.02 o 
   2   2  27      519.05      537.72     61.48 o 
   3   2  27       25.71       63.92     76.53 o 
   4   2  27      280.09      146.43     79.80 o 
   5   2  27      254.93      330.01     83.50 o 
   6   2  27      619.05      582.77     91.69 o 
   7   2  27      200.52      287.24     81.92 o 
   8   2  27      101.93       47.83     78.03 o 
   9   2  27      154.21       63.69     80.81 o 
   1   3  27      576.75      529.73     67.91 o 
   2   3  27       25.22       -5.80     59.65 o 
   3   3  27      442.22      304.54     93.75 o 
   4   3  27        7.45       86.67     80.00 o 
   5   3  27      327.50      375.85     96.87 o 
   6   3  27      142.63       48.85     86.88 o 
   7   3  27      645.37      775.47    105.44 o 
   1   4  27      385.85      363.63     68.10 o 
   2   4  27      479.33      467.13     71.35 o 
   3   4  27      124.17      123.15     63.59 o 
   4   4  27      139.66      131.28    153.05 o 
   5   4  27       32.77       23.57     95.11 o 
   0   0  28      583.25      609.89     71.73 o 
   2   0  28      407.15      465.84     64.73 o 
   0   1  28       57.13       16.11     69.07 o 
   1   1  28     1053.03     1024.05     52.33 o 
   2   1  28      297.85      273.66     39.81 o 
   3   1  28      717.67      728.38     85.65 o 
   4   1  28      139.67       63.37     67.90 o 
   5   1  28     1068.18      969.34     88.69 o 
   6   1  28      221.19      176.48     65.35 o 
   7   1  28       99.14      108.17     61.37 o 
   0   2  28      611.13      596.82     91.58 o 
   1   2  28       64.76      104.53     56.45 o 
   2   2  28       83.16       39.96     54.31 o 
   3   2  28        2.09       -3.97     75.90 o 
   4   2  28      870.25      912.04    103.63 o 
   5   2  28       29.19       35.55     74.46 o 
   6   2  28       26.93       21.28     74.66 o 
   7   2  28       32.22       14.28     75.73 o 
   8   2  28      506.87      637.48     95.69 o 
   0   3  28      443.05      341.60     90.47 o 
   1   3  28      385.90      388.84     94.90 o 
   2   3  28       39.06       14.42     56.47 o 
   3   3  28      223.97      267.05     69.33 o 
   4   3  28       45.44      166.42     84.36 o 
   5   3  28      355.74      393.52     99.11 o 
   6   3  28      142.11       70.76     87.65 o 
   7   3  28      168.28      298.39     89.83 o 
   0   4  28      378.44      327.66     99.67 o 
   1   4  28       98.34      208.64     68.03 o 
   2   4  28        2.43      -10.84     59.80 o 
   3   4  28      180.44      138.57     64.55 o 
   2   0  29      290.37      302.39     93.44 o 
   1   1  29      702.89      686.70     83.82 o 
   2   1  29       43.69       44.21     37.08 o 
   3   1  29      664.31      642.69     82.75 o 
   4   1  29       50.77       42.76     65.78 o 
   5   1  29      229.45      320.61     70.47 o 
   6   1  29       33.69       77.92     62.42 o 
   1   2  29      147.02      152.85     55.60 o 
   2   2  29      926.76      782.61     73.88 o 
   3   2  29       49.44       56.43     78.16 o 
   4   2  29      212.55      140.58     82.77 o 
   5   2  29        6.48      -71.62     71.62 o 
   6   2  29      483.56      555.66     91.95 o 
   7   2  29       19.17       54.52     76.52 o 
   1   3  29      424.04      424.53     68.07 o 
   2   3  29      290.44      295.19     66.00 o 
   3   3  29      294.50      351.00     93.76 o 
   4   3  29      146.00       45.58     91.80 o 
   5   3  29       84.16      150.17     92.73 o 
   0   0  30      105.91       86.41     57.78 o 
   2   0  30       13.78       77.47     70.66 o 
   0   1  30       91.38      132.24     73.85 o 
   1   1  30      592.64      524.55     60.51 o 
   2   1  30      315.99      286.89     70.12 o 
   3   1  30      222.36      305.71     74.39 o 
   4   1  30       53.86       75.40     64.95 o 
   5   1  30      131.85       83.22     63.18 o 
   1   2  30      254.76      215.35     62.22 o 
   2   2  30        8.84       -7.30     53.92 o 
   3   2  30       44.33       66.93     56.28 o 
   4   2  30      421.68      398.78     91.41 o 
   5   2  30       58.38       90.25     79.22 o 
   6   2  30      578.48      538.09     92.77 o 
   0   3  30      350.72      359.70    100.62 o 
   1   3  30      538.38      497.88     69.58 o 
   2   3  30       11.90       25.26     91.95 o 
   3   3  30      360.25      338.94     67.56 o 
   4   3  30      200.84      196.66     63.30 o 
   2   0  31     2453.39     2351.15    139.58 o 
   1   1  31       38.20       12.31     51.67 o 
   2   1  31      211.92      238.79     65.41 o 
   3   1  31     1026.13     1082.45     72.36 o 
   4   1  31       78.42      173.12     66.21 o 
   1   2  31       83.98       60.97     54.84 o 
   2   2  31      775.53      750.08     74.20 o 
   3   2  31      199.47      187.14     60.45 o 
   4   2  31       25.54      -55.11     77.30 o 
   5   2  31       18.94      -70.16     75.03 o 
   1   3  31      130.38      179.34     80.50 o 
   2   0  32      123.34      121.17     64.84 o 
   0   1  32      318.14      241.01     77.75 o 
   1   1  32      613.62      669.32     67.25 o 
   2   1  32        5.76      -46.38     50.02 o 
   3   1  32      199.02      205.60     63.65 o 
   0   2  32      900.61      697.63    105.17 o 
   1   2  32       91.32      135.68     62.42 o 
   2   2  32       54.77      106.09     88.89 o 
   3   2  32       20.30       22.37     59.10 o 
   1   1  33      613.54      651.34     67.25 o 
   2   1  33       48.30      -48.66     74.36 o 
                                                 
